# Supplementary material for: Trait-Based Selection of Seeds Ingested and Dispersed by North American Waterfowl
Source: Plants (Basel). 2025 Jun 26;14(13):1964. doi: 10.3390/plants14131964 (PMC12251790; doi:10.3390/plants14131964)
Supplement: Supplementary file 1 [file plants-14-01964-s001.zip]

Archive with 4 entries (3 files):
- plants-3680991-supplementary/
- plants-3680991-supplementary/File S1.xlsx
- plants-3680991-supplementary/File S2.xlsx
- plants-3680991-supplementary/File S3.pdf
