# Supplementary material for: Trait-Based Selection of Seeds Ingested and Dispersed by North American Waterfowl
Source: Plants (Basel). 2025 Jun 26;14(13):1964. doi: 10.3390/plants14131964 (PMC12251790; doi:10.3390/plants14131964)
Supplement: Supplementary file 1 [file plants-14-01964-s001.zip › plants-3680991-supplementary/File S1.xlsx]

## Sheet: Hoja2
Column1	Column2	Column3	Column4	Column5
Species.name.standardized.against.TPL	Seed.mass	Height	Ter.Aq	Growth.form
Abies.balsamea	10-Jan	> 5	Terrestrial	Shrub/tree
Abutilon.theophrasti	10-Jan	5-Jan	Terrestrial	Herbaceous_x000D_ non-graminoid
Acalypha.virginica	0.1 - 1	0.5 - 1	Terrestrial	Herbaceous_x000D_ non-graminoid
Acer.saccharinum	> 100	> 5	Terrestrial	Shrub/tree
Agoseris.glauca	10-Jan	< 0.5	Terrestrial	Herbaceous_x000D_ non-graminoid
Alisma.gramineum	0.1 - 1	< 0.5	Aquatic	Herbaceous_x000D_ non-graminoid
Alisma.plantago.aquatica	0.1 - 1	0.5 - 1	Aquatic	Herbaceous_x000D_ non-graminoid
Alisma.subcordatum	0.1 - 1	< 0.5	Aquatic	Herbaceous_x000D_ non-graminoid
Alnus.incana	0.1 - 1	> 5	Terrestrial	Shrub/tree
Alopecurus.aequalis	0.1 - 1	< 0.5	Terrestrial	Herbaceous_x000D_ graminoid
Alopecurus.carolinianus	0.1 - 1	0.5 - 1	Terrestrial	Herbaceous_x000D_ graminoid
Amaranthus.blitoides	0.1 - 1	< 0.5	Terrestrial	Herbaceous_x000D_ non-graminoid
Amaranthus.californicus	0.1 - 1	< 0.5	Terrestrial	Herbaceous_x000D_ non-graminoid
Amaranthus.cannabinus	10-Jan	NA	Terrestrial	Herbaceous_x000D_ non-graminoid
Amaranthus.retroflexus	0.1 - 1	< 0.5	Terrestrial	Herbaceous_x000D_ non-graminoid
Amaranthus.tuberculatus	NA	NA	Terrestrial	Herbaceous_x000D_ non-graminoid
Ambrosia.artemisiifolia	10-Jan	0.5 - 1	Terrestrial	Herbaceous_x000D_ non-graminoid
Ambrosia.trifida	10 - 100	5-Jan	Terrestrial	Herbaceous_x000D_ non-graminoid
Ammannia.auriculata	< 0.1	0.5 - 1	Terrestrial	Herbaceous_x000D_ non-graminoid
Ammannia.coccinea	0.1 - 1	< 0.5	Terrestrial	Herbaceous_x000D_ non-graminoid
Antennaria.parvifolia	< 0.1	< 0.5	Terrestrial	Herbaceous_x000D_ non-graminoid
Arctium.minus	10-Jan	0.5 - 1	Terrestrial	Herbaceous_x000D_ non-graminoid
Argemone.mexicana	10-Jan	0.5 - 1	Terrestrial	Herbaceous_x000D_ non-graminoid
Asclepias.incarnata	10-Jan	5-Jan	Terrestrial	Herbaceous_x000D_ non-graminoid
Asclepias.syriaca	10-Jan	0.5 - 1	Terrestrial	Herbaceous_x000D_ non-graminoid
Astragalus.tenellus	10-Jan	NA	Terrestrial	Herbaceous_x000D_ non-graminoid
Atriplex.patula	10-Jan	0.5 - 1	Terrestrial	Herbaceous_x000D_ non-graminoid
Atriplex.prostrata	10-Jan	0.5 - 1	Terrestrial	Herbaceous_x000D_ non-graminoid
Avena.fatua	10 - 100	0.5 - 1	Terrestrial	Herbaceous_x000D_ graminoid
Axonopus.compressus	0.1 - 1	< 0.5	Terrestrial	Herbaceous_x000D_ graminoid
Baccharis.halimifolia	0.1 - 1	5-Jan	Terrestrial	Shrub/tree
Bacopa.rotundifolia	0.1 - 1	< 0.5	Terrestrial	Herbaceous_x000D_ non-graminoid
Bassia.hyssopifolia	0.1 - 1	< 0.5	Terrestrial	Herbaceous_x000D_ non-graminoid
Bassia.scoparia	10-Jan	0.5 - 1	Terrestrial	Herbaceous_x000D_ non-graminoid
Beckmannia.syzigachne	0.1 - 1	0.5 - 1	Terrestrial	Herbaceous_x000D_ graminoid
Berchemia.scandens	10 - 100	< 0.5	Terrestrial	Other
Betula.papyrifera	0.1 - 1	> 5	Terrestrial	Shrub/tree
Betula.populifolia	< 0.1	> 5	Terrestrial	Shrub/tree
Bidens.cernua	10-Jan	< 0.5	Terrestrial	Herbaceous_x000D_ non-graminoid
Bidens.frondosa	10-Jan	0.5 - 1	Terrestrial	Herbaceous_x000D_ non-graminoid
Bidens.vulgata	10-Jan	NA	Terrestrial	Herbaceous_x000D_ non-graminoid
Boehmeria.cylindrica	0.1 - 1	5-Jan	Terrestrial	Herbaceous_x000D_ non-graminoid
Bolboschoenus.fluviatilis	10-Jan	5-Jan	Terrestrial	Herbaceous_x000D_ graminoid
Bolboschoenus.maritimus	10-Jan	0.5 - 1	Terrestrial	Herbaceous_x000D_ graminoid
Bolboschoenus.robustus	0.1 - 1	5-Jan	Terrestrial	Herbaceous_x000D_ graminoid
Brasenia.schreberi	10-Jan	NA	NA	Herbaceous_x000D_ non-graminoid
Bromus.secalinus	10 - 100	0.5 - 1	Terrestrial	Herbaceous_x000D_ graminoid
Bulbostylis.capillaris	< 0.1	NA	Terrestrial	Herbaceous_x000D_ graminoid
Cabomba.caroliniana	10-Jan	NA	Aquatic	Herbaceous_x000D_ non-graminoid
Calandrinia.ciliata	0.1 - 1	NA	Terrestrial	Herbaceous_x000D_ non-graminoid
Calla.palustris	10-Jan	< 0.5	Semiaquatic	Herbaceous_x000D_ non-graminoid
Callicarpa.americana	10-Jan	5-Jan	Terrestrial	Shrub/tree
Cannabis.sativa	10 - 100	5-Jan	Terrestrial	Herbaceous_x000D_ non-graminoid
Cardiospermum.halicacabum	10 - 100	< 0.5	Terrestrial	Other
Carex.aquatilis	0.1 - 1	0.5 - 1	Terrestrial	Herbaceous_x000D_ graminoid
Carex.atherodes	NA	0.5 - 1	Terrestrial	Herbaceous_x000D_ graminoid
Carex.bigelowii	0.1 - 1	< 0.5	Terrestrial	Herbaceous_x000D_ graminoid
Carex.chordorrhiza	10-Jan	< 0.5	Terrestrial	Herbaceous_x000D_ graminoid
Carex.comosa	10-Jan	5-Jan	Terrestrial	Herbaceous_x000D_ graminoid
Carex.crinita	0.1 - 1	5-Jan	Terrestrial	Herbaceous_x000D_ graminoid
Carex.decomposita	NA	5-Jan	Terrestrial	Herbaceous_x000D_ graminoid
Carex.diandra	0.1 - 1	< 0.5	Terrestrial	Herbaceous_x000D_ graminoid
Carex.intumescens	10 - 100	0.5 - 1	Terrestrial	Herbaceous_x000D_ graminoid
Carex.joorii	NA	5-Jan	Terrestrial	Herbaceous_x000D_ graminoid
Carex.lacustris	10-Jan	5-Jan	Terrestrial	Herbaceous_x000D_ graminoid
Carex.limosa	10-Jan	< 0.5	Terrestrial	Herbaceous_x000D_ graminoid
Carex.lupulina	10-Jan	5-Jan	Terrestrial	Herbaceous_x000D_ graminoid
Carex.pseudocyperus	0.1 - 1	0.5 - 1	Terrestrial	Herbaceous_x000D_ graminoid
Carex.rariflora	10-Jan	0.5 - 1	Terrestrial	Herbaceous_x000D_ graminoid
Carex.retrorsa	10-Jan	NA	Terrestrial	Herbaceous_x000D_ graminoid
Carex.scoparia	NA	0.5 - 1	Terrestrial	Herbaceous_x000D_ graminoid
Carex.subspathacea	0.1 - 1	< 0.5	Terrestrial	Herbaceous_x000D_ graminoid
Carpinus.caroliniana	10 - 100	> 5	Terrestrial	Shrub/tree
Carthamus.tinctorius	10 - 100	0.5 - 1	Terrestrial	Herbaceous_x000D_ non-graminoid
Carya.aquatica	> 100	> 5	Terrestrial	Shrub/tree
Celtis.laevigata	10 - 100	> 5	Terrestrial	Shrub/tree
Centella.asiatica	10-Jan	< 0.5	Terrestrial	Herbaceous_x000D_ non-graminoid
Cephalanthus.occidentalis	10-Jan	5-Jan	Terrestrial	Shrub/tree
Ceratophyllum.demersum	10-Jan	< 0.5	Aquatic	Herbaceous_x000D_ non-graminoid
Chenopodium.album	0.1 - 1	0.5 - 1	Terrestrial	Herbaceous_x000D_ non-graminoid
Cicuta.bulbifera	10-Jan	0.5 - 1	Terrestrial	Herbaceous_x000D_ non-graminoid
Cicuta.maculata	10-Jan	NA	Terrestrial	Herbaceous_x000D_ non-graminoid
Cladium.mariscoides	10-Jan	NA	Terrestrial	Herbaceous_x000D_ graminoid
Cladium.mariscus	10-Jan	5-Jan	Terrestrial	Herbaceous_x000D_ graminoid
Collomia.linearis	10-Jan	< 0.5	Terrestrial	Herbaceous_x000D_ non-graminoid
Coreopsis.tripteris	10-Jan	NA	Terrestrial	Herbaceous_x000D_ non-graminoid
Cornus.alternifolia	10 - 100	> 5	Terrestrial	Shrub/tree
Cornus.amomum	10 - 100	5-Jan	Terrestrial	Shrub/tree
Cornus.canadensis	10-Jan	< 0.5	NA	Herbaceous_x000D_ non-graminoid
Cornus.drummondii	10 - 100	5-Jan	Terrestrial	Shrub/tree
Cornus.florida	> 100	> 5	Terrestrial	Shrub/tree
Cornus.nuttallii	10 - 100	> 5	Terrestrial	Shrub/tree
Cornus.sericea	10 - 100	5-Jan	Terrestrial	Shrub/tree
Crataegus.viridis	10 - 100	> 5	Terrestrial	Shrub/tree
Cressa.truxillensis	10-Jan	< 0.5	Terrestrial	Herbaceous_x000D_ non-graminoid
Croton.capitatus	10 - 100	< 0.5	Terrestrial	Herbaceous_x000D_ non-graminoid
Croton.texensis	10-Jan	NA	Terrestrial	Herbaceous_x000D_ non-graminoid
Crypsis.schoenoides	0.1 - 1	NA	Terrestrial	Herbaceous_x000D_ graminoid
Cucumis.melo	10 - 100	5-Jan	Terrestrial	Other
Cuphea.carthagenensis	0.1 - 1	NA	Terrestrial	Herbaceous_x000D_ non-graminoid
Cuscuta.campestris	0.1 - 1	< 0.5	Terrestrial	Herbaceous_x000D_ non-graminoid
Cynodon.dactylon	0.1 - 1	< 0.5	Terrestrial	Herbaceous_x000D_ graminoid
Cyperus.compressus	0.1 - 1	< 0.5	Terrestrial	Herbaceous_x000D_ graminoid
Cyperus.erythrorhizos	< 0.1	0.5 - 1	Terrestrial	Herbaceous_x000D_ graminoid
Cyperus.esculentus	0.1 - 1	< 0.5	Terrestrial	Herbaceous_x000D_ graminoid
Cyperus.iria	0.1 - 1	NA	Terrestrial	Herbaceous_x000D_ graminoid
Cyperus.odoratus	< 0.1	0.5 - 1	Terrestrial	Herbaceous_x000D_ graminoid
Cyperus.strigosus	0.1 - 1	0.5 - 1	Terrestrial	Herbaceous_x000D_ graminoid
Damasonium.californicum	10-Jan	< 0.5	Aquatic	Herbaceous_x000D_ non-graminoid
Decodon.verticillatus	0.1 - 1	5-Jan	Terrestrial	Shrub/tree
Desmanthus.illinoensis	10-Jan	0.5 - 1	NA	Herbaceous_x000D_ non-graminoid
Desmodium.tortuosum	10-Jan	5-Jan	Terrestrial	Herbaceous_x000D_ non-graminoid
Digitaria.ischaemum	0.1 - 1	< 0.5	Terrestrial	Herbaceous_x000D_ graminoid
Digitaria.sanguinalis	0.1 - 1	< 0.5	Terrestrial	Herbaceous_x000D_ graminoid
Distichlis.spicata	0.1 - 1	< 0.5	Terrestrial	Herbaceous_x000D_ graminoid
Dulichium.arundinaceum	0.1 - 1	0.5 - 1	Terrestrial	Herbaceous_x000D_ graminoid
Dupontia.fisheri	NA	NA	Terrestrial	Herbaceous_x000D_ graminoid
Dysphania.ambrosioides	0.1 - 1	0.5 - 1	Terrestrial	Herbaceous_x000D_ non-graminoid
Dysphania.botrys	0.1 - 1	< 0.5	Terrestrial	Herbaceous_x000D_ non-graminoid
Echinochloa.colona	10-Jan	0.5 - 1	Terrestrial	Herbaceous_x000D_ graminoid
Echinochloa.crus.galli	10-Jan	0.5 - 1	Terrestrial	Herbaceous_x000D_ graminoid
Echinochloa.frumentacea	10-Jan	5-Jan	Terrestrial	Herbaceous_x000D_ graminoid
Echinochloa.muricata	NA	NA	Terrestrial	Herbaceous_x000D_ graminoid
Echinochloa.walteri	10-Jan	5-Jan	Terrestrial	Herbaceous_x000D_ graminoid
Echinodorus.berteroi	0.1 - 1	NA	Aquatic	Herbaceous_x000D_ non-graminoid
Eclipta.prostrata	0.1 - 1	0.5 - 1	Terrestrial	Herbaceous_x000D_ non-graminoid
Eichhornia.crassipes	NA	NA	Aquatic	Herbaceous_x000D_ non-graminoid
Eleocharis.acicularis	0.1 - 1	< 0.5	Aquatic	Herbaceous_x000D_ graminoid
Eleocharis.acuta	0.1 - 1	NA	Terrestrial	Herbaceous_x000D_ graminoid
Eleocharis.cellulosa	0.1 - 1	0.5 - 1	Terrestrial	Herbaceous_x000D_ graminoid
Eleocharis.debilis	0.1 - 1	0.5 - 1	Terrestrial	Herbaceous_x000D_ graminoid
Eleocharis.equisetoides	10-Jan	0.5 - 1	Terrestrial	Herbaceous_x000D_ graminoid
Eleocharis.geniculata	0.1 - 1	< 0.5	Terrestrial	Herbaceous_x000D_ graminoid
Eleocharis.interstincta	0.1 - 1	0.5 - 1	NA	Herbaceous_x000D_ graminoid
Eleocharis.macrostachya	0.1 - 1	NA	Terrestrial	Herbaceous_x000D_ graminoid
Eleocharis.obtusa	0.1 - 1	< 0.5	Terrestrial	Herbaceous_x000D_ graminoid
Eleocharis.palustris	0.1 - 1	< 0.5	Terrestrial	Herbaceous_x000D_ graminoid
Eleocharis.parvula	NA	< 0.5	Terrestrial	Herbaceous_x000D_ graminoid
Eleocharis.quadrangulata	NA	5-Jan	Terrestrial	Herbaceous_x000D_ graminoid
Eleocharis.quinqueflora	10-Jan	< 0.5	Terrestrial	Herbaceous_x000D_ graminoid
Eleocharis.robbinsii	10-Jan	0.5 - 1	Terrestrial	Herbaceous_x000D_ graminoid
Eleocharis.rostellata	0.1 - 1	0.5 - 1	Terrestrial	Herbaceous_x000D_ graminoid
Eleusine.indica	0.1 - 1	< 0.5	Terrestrial	Herbaceous_x000D_ graminoid
Elodea.canadensis	NA	< 0.5	Aquatic	Herbaceous_x000D_ non-graminoid
Elymus.repens	10-Jan	0.5 - 1	Terrestrial	Herbaceous_x000D_ graminoid
Empetrum.nigrum	0.1 - 1	< 0.5	Terrestrial	Shrub/tree
Eragrostis.cilianensis	< 0.1	< 0.5	Terrestrial	Herbaceous_x000D_ graminoid
Eragrostis.hypnoides	< 0.1	< 0.5	Terrestrial	Herbaceous_x000D_ graminoid
Eriocaulon.decangulare	NA	0.5 - 1	Terrestrial	Herbaceous_x000D_ non-graminoid
Euphorbia.bicolor	10 - 100	NA	Terrestrial	Herbaceous_x000D_ non-graminoid
Euphorbia.helioscopia	10-Jan	< 0.5	Terrestrial	Herbaceous_x000D_ non-graminoid
Fagopyrum.esculentum	10 - 100	< 0.5	Terrestrial	Herbaceous_x000D_ non-graminoid
Fagus.grandifolia	> 100	> 5	Terrestrial	Shrub/tree
Fallopia.convolvulus	10-Jan	0.5 - 1	Terrestrial	Other
Fallopia.dumetorum	10-Jan	5-Jan	Terrestrial	Herbaceous_x000D_ non-graminoid
Fallopia.scandens	< 0.1	< 0.5	NA	Other
Festuca.brachyphylla	0.1 - 1	< 0.5	Terrestrial	Herbaceous_x000D_ graminoid
Fimbristylis.littoralis	< 0.1	NA	Terrestrial	Herbaceous_x000D_ graminoid
Fimbristylis.pauciflora	0.1 - 1	NA	Terrestrial	Herbaceous_x000D_ graminoid
Forestiera.acuminata	NA	> 5	Terrestrial	Shrub/tree
Forestiera.angustifolia	NA	> 5	Terrestrial	Shrub/tree
Fuirena.squarrosa	0.1 - 1	NA	Terrestrial	Herbaceous_x000D_ graminoid
Galium.asprellum	0.1 - 1	5-Jan	Terrestrial	Herbaceous_x000D_ non-graminoid
Galium.trifidum	0.1 - 1	< 0.5	Terrestrial	Other
Galium.triflorum	0.1 - 1	NA	Terrestrial	Herbaceous_x000D_ non-graminoid
Gaylussacia.baccata	10-Jan	5-Jan	Terrestrial	Shrub/tree
Geum.triflorum	0.1 - 1	< 0.5	Terrestrial	Herbaceous_x000D_ non-graminoid
Glyceria.canadensis	0.1 - 1	0.5 - 1	Terrestrial	Herbaceous_x000D_ graminoid
Glyceria.grandis	0.1 - 1	NA	Terrestrial	Herbaceous_x000D_ graminoid
Glyceria.striata	0.1 - 1	5-Jan	Terrestrial	Herbaceous_x000D_ graminoid
Glycine.max	10 - 100	5-Jan	Terrestrial	Herbaceous_x000D_ non-graminoid
Hamamelis.virginiana	10 - 100	> 5	Terrestrial	Shrub/tree
Helianthus.ciliaris	10-Jan	NA	Terrestrial	Herbaceous_x000D_ non-graminoid
Helianthus.maximiliani	10-Jan	5-Jan	Terrestrial	Herbaceous_x000D_ non-graminoid
Heliotropium.curassavicum	10-Jan	< 0.5	Terrestrial	Other
Heliotropium.indicum	10-Jan	5-Jan	Terrestrial	Herbaceous_x000D_ non-graminoid
Heteranthera.dubia	0.1 - 1	< 0.5	NA	Herbaceous_x000D_ non-graminoid
Heteranthera.limosa	NA	NA	Aquatic	Herbaceous_x000D_ non-graminoid
Heterotheca.subaxillaris	0.1 - 1	NA	Terrestrial	Herbaceous_x000D_ non-graminoid
Hibiscus.moscheutos	10-Jan	5-Jan	Terrestrial	Herbaceous_x000D_ non-graminoid
Hibiscus.trionum	10-Jan	< 0.5	Terrestrial	Herbaceous_x000D_ non-graminoid
Hippuris.vulgaris	0.1 - 1	< 0.5	Aquatic	Herbaceous_x000D_ non-graminoid
Hordeum.jubatum	10-Jan	< 0.5	Terrestrial	Herbaceous_x000D_ graminoid
Hordeum.murinum	10-Jan	< 0.5	Terrestrial	Herbaceous_x000D_ graminoid
Hydrocotyle.ranunculoides	NA	< 0.5	Terrestrial	Herbaceous_x000D_ non-graminoid
Hypericum.perforatum	< 0.1	< 0.5	Terrestrial	Herbaceous_x000D_ non-graminoid
Hypoxis.hirsuta	0.1 - 1	< 0.5	Terrestrial	Herbaceous_x000D_ non-graminoid
Ilex.decidua	10-Jan	> 5	Terrestrial	Shrub/tree
Ilex.verticillata	10 - 100	5-Jan	Terrestrial	Shrub/tree
Ilex.vomitoria	10 - 100	5-Jan	Terrestrial	Shrub/tree
Iris.versicolor	10 - 100	0.5 - 1	Terrestrial	Herbaceous_x000D_ non-graminoid
Iva.annua	10-Jan	NA	Terrestrial	Herbaceous_x000D_ non-graminoid
Iva.frutescens	0.1 - 1	5-Jan	NA	Herbaceous_x000D_ non-graminoid
Juncus.arcticus	< 0.1	< 0.5	Terrestrial	Herbaceous_x000D_ graminoid
Juncus.balticus	< 0.1	0.5 - 1	Terrestrial	Herbaceous_x000D_ graminoid
Juncus.effusus	< 0.1	0.5 - 1	Terrestrial	Herbaceous_x000D_ graminoid
Juncus.gerardii	< 0.1	< 0.5	Terrestrial	Herbaceous_x000D_ graminoid
Kosteletzkya.pentacarpos	10 - 100	NA	NA	NA
Krigia.cespitosa	NA	NA	Terrestrial	Herbaceous_x000D_ non-graminoid
Lachnanthes.caroliniana	NA	0.5 - 1	Terrestrial	Herbaceous_x000D_ non-graminoid
Lactuca.serriola	0.1 - 1	0.5 - 1	Terrestrial	Herbaceous_x000D_ non-graminoid
Leersia.lenticularis	NA	0.5 - 1	Terrestrial	Herbaceous_x000D_ graminoid
Leersia.oryzoides	10-Jan	5-Jan	Terrestrial	Herbaceous_x000D_ graminoid
Leersia.virginica	NA	5-Jan	Terrestrial	Herbaceous_x000D_ graminoid
Lemna.minor	< 0.1	< 0.5	Aquatic	Herbaceous_x000D_ non-graminoid
Lemna.trisulca	< 0.1	< 0.5	Aquatic	Herbaceous_x000D_ non-graminoid
Lemna.valdiviana	NA	< 0.5	Aquatic	Herbaceous_x000D_ non-graminoid
Lepidium.didymum	0.1 - 1	< 0.5	Terrestrial	Herbaceous_x000D_ non-graminoid
Leptochloa.fusca	0.1 - 1	5-Jan	Terrestrial	Herbaceous_x000D_ graminoid
Limnobium.spongia	0.1 - 1	< 0.5	NA	Herbaceous_x000D_ non-graminoid
Linum.usitatissimum	10-Jan	< 0.5	Terrestrial	Herbaceous_x000D_ non-graminoid
Liquidambar.styraciflua	10-Jan	> 5	Terrestrial	Shrub/tree
Lolium.temulentum	10-Jan	0.5 - 1	Terrestrial	Herbaceous_x000D_ graminoid
Ludwigia.leptocarpa	< 0.1	5-Jan	Semiaquatic	Herbaceous_x000D_ non-graminoid
Lupinus.perennis	10 - 100	< 0.5	Terrestrial	Herbaceous_x000D_ non-graminoid
Lycopus.americanus	0.1 - 1	0.5 - 1	Terrestrial	Herbaceous_x000D_ non-graminoid
Lysimachia.terrestris	0.1 - 1	0.5 - 1	Terrestrial	Herbaceous_x000D_ non-graminoid
Malosma.laurina	10-Jan	5-Jan	Terrestrial	Shrub/tree
Medicago.lupulina	10-Jan	< 0.5	Terrestrial	Herbaceous_x000D_ non-graminoid
Medicago.polymorpha	10-Jan	< 0.5	Terrestrial	Herbaceous_x000D_ non-graminoid
Medicago.sativa	10-Jan	0.5 - 1	Terrestrial	Herbaceous_x000D_ non-graminoid
Melilotus.albus	10-Jan	0.5 - 1	Terrestrial	Herbaceous_x000D_ non-graminoid
Melilotus.officinalis	10-Jan	0.5 - 1	Terrestrial	Herbaceous_x000D_ non-graminoid
Melochia.corchorifolia	10-Jan	5-Jan	Terrestrial	Herbaceous_x000D_ non-graminoid
Menyanthes.trifoliata	10-Jan	< 0.5	NA	Herbaceous_x000D_ non-graminoid
Mollugo.verticillata	< 0.1	< 0.5	Terrestrial	Herbaceous_x000D_ non-graminoid
Morella.cerifera	10-Jan	5-Jan	Terrestrial	Shrub/tree
Morus.alba	10-Jan	> 5	Terrestrial	Shrub/tree
Morus.rubra	10-Jan	> 5	Terrestrial	Shrub/tree
Muhlenbergia.cuspidata	0.1 - 1	< 0.5	Terrestrial	Herbaceous_x000D_ graminoid
Murdannia.nudiflora	NA	0.5 - 1	Terrestrial	Herbaceous_x000D_ non-graminoid
Myrica.californica	10 - 100	> 5	Terrestrial	Shrub/tree
Myrica.caroliniensis	NA	5-Jan	Terrestrial	Shrub/tree
Myriophyllum.heterophyllum	0.1 - 1	< 0.5	Aquatic	Herbaceous_x000D_ non-graminoid
Myriophyllum.sibiricum	10-Jan	NA	Aquatic	Herbaceous_x000D_ non-graminoid
Myriophyllum.spicatum	0.1 - 1	< 0.5	Aquatic	Herbaceous_x000D_ non-graminoid
Myriophyllum.verticillatum	10-Jan	< 0.5	Aquatic	Herbaceous_x000D_ non-graminoid
Najas.flexilis	NA	< 0.5	Aquatic	Herbaceous_x000D_ non-graminoid
Najas.guadalupensis	NA	< 0.5	Aquatic	Herbaceous_x000D_ non-graminoid
Najas.marina	10-Jan	< 0.5	Aquatic	Herbaceous_x000D_ non-graminoid
Nelumbo.lutea	NA	0.5 - 1	Aquatic	Herbaceous_x000D_ non-graminoid
Neslia.paniculata	10-Jan	< 0.5	Terrestrial	Herbaceous_x000D_ non-graminoid
Nuphar.advena	NA	NA	Aquatic	Herbaceous_x000D_ non-graminoid
Nuphar.variegata	NA	NA	Aquatic	Herbaceous_x000D_ non-graminoid
Nymphaea.odorata	10-Jan	NA	Aquatic	Herbaceous_x000D_ non-graminoid
Nyssa.aquatica	> 100	> 5	Terrestrial	Shrub/tree
Nyssa.sylvatica	> 100	> 5	Terrestrial	Shrub/tree
Oxalis.stricta	0.1 - 1	< 0.5	Terrestrial	Herbaceous_x000D_ non-graminoid
Panicum.capillare	0.1 - 1	< 0.5	Terrestrial	Herbaceous_x000D_ graminoid
Panicum.dichotomiflorum	0.1 - 1	0.5 - 1	Terrestrial	Herbaceous_x000D_ graminoid
Panicum.obtusum	10-Jan	0.5 - 1	NA	Herbaceous_x000D_ graminoid
Panicum.repens	0.1 - 1	0.5 - 1	Terrestrial	Herbaceous_x000D_ graminoid
Parthenocissus.quinquefolia	10 - 100	5-Jan	Terrestrial	Other
Paspalum.denticulatum	NA	< 0.5	Terrestrial	Herbaceous_x000D_ graminoid
Paspalum.distichum	10-Jan	< 0.5	Terrestrial	Herbaceous_x000D_ graminoid
Paspalum.floridanum	0.1 - 1	< 0.5	Terrestrial	Herbaceous_x000D_ graminoid
Paspalum.laeve	10-Jan	0.5 - 1	Terrestrial	Herbaceous_x000D_ graminoid
Paspalum.notatum	10-Jan	< 0.5	Terrestrial	Herbaceous_x000D_ graminoid
Paspalum.plicatulum	10-Jan	< 0.5	Terrestrial	Herbaceous_x000D_ graminoid
Paspalum.pubiflorum	10-Jan	NA	Terrestrial	Herbaceous_x000D_ graminoid
Paspalum.repens	10-Jan	0.5 - 1	NA	Herbaceous_x000D_ graminoid
Paspalum.scrobiculatum	10-Jan	5-Jan	Terrestrial	Herbaceous_x000D_ graminoid
Paspalum.urvillei	0.1 - 1	NA	Terrestrial	Herbaceous_x000D_ graminoid
Peltandra.virginica	NA	0.5 - 1	Terrestrial	Herbaceous_x000D_ non-graminoid
Pennisetum.glaucum	10-Jan	5-Jan	Terrestrial	Herbaceous_x000D_ graminoid
Persicaria.amphibia	10-Jan	< 0.5	NA	Herbaceous_x000D_ non-graminoid
Persicaria.bicornis	10-Jan	NA	Terrestrial	Herbaceous_x000D_ non-graminoid
Persicaria.glabra	NA	0.5 - 1	NA	Herbaceous_x000D_ non-graminoid
Persicaria.hydropiper	10-Jan	0.5 - 1	NA	Herbaceous_x000D_ non-graminoid
Persicaria.hydropiperoides	10-Jan	NA	Terrestrial	Herbaceous_x000D_ non-graminoid
Persicaria.lapathifolia	10-Jan	0.5 - 1	Terrestrial	Herbaceous_x000D_ non-graminoid
Persicaria.maculosa	10-Jan	< 0.5	Terrestrial	Herbaceous_x000D_ non-graminoid
Persicaria.pensylvanica	10-Jan	NA	Terrestrial	Herbaceous_x000D_ non-graminoid
Persicaria.punctata	10-Jan	0.5 - 1	Semiaquatic	Herbaceous_x000D_ non-graminoid
Persicaria.sagittata	10-Jan	0.5 - 1	Semiaquatic	Other
Phalaris.arundinacea	0.1 - 1	5-Jan	Terrestrial	Herbaceous_x000D_ graminoid
Phaseolus.vulgaris	> 100	0.5 - 1	Terrestrial	Herbaceous_x000D_ non-graminoid
Phleum.alpinum	0.1 - 1	< 0.5	Terrestrial	Herbaceous_x000D_ graminoid
Phleum.pratense	0.1 - 1	0.5 - 1	Terrestrial	Herbaceous_x000D_ graminoid
Phragmites.australis	0.1 - 1	0.5 - 1	Semiaquatic	Herbaceous_x000D_ graminoid
Phyla.nodiflora	0.1 - 1	< 0.5	Terrestrial	Herbaceous_x000D_ non-graminoid
Phytolacca.americana	10-Jan	5-Jan	Terrestrial	Herbaceous_x000D_ non-graminoid
Picea.mariana	10-Jan	> 5	Terrestrial	Shrub/tree
Pinus.strobus	10 - 100	> 5	Terrestrial	Shrub/tree
Pinus.taeda	10 - 100	> 5	Terrestrial	Shrub/tree
Pisum.sativum	> 100	0.5 - 1	Terrestrial	Other
Planera.aquatica	NA	> 5	Terrestrial	Shrub/tree
Plantago.eriopoda	0.1 - 1	NA	Terrestrial	Herbaceous_x000D_ non-graminoid
Plantago.rugelii	10-Jan	< 0.5	Terrestrial	Herbaceous_x000D_ non-graminoid
Platanus.occidentalis	10-Jan	> 5	Terrestrial	Shrub/tree
Poa.annua	0.1 - 1	< 0.5	Terrestrial	Herbaceous_x000D_ graminoid
Poa.pratensis	0.1 - 1	< 0.5	Terrestrial	Herbaceous_x000D_ graminoid
Polygonatum.biflorum	10 - 100	5-Jan	Terrestrial	Herbaceous_x000D_ non-graminoid
Polygonum.aviculare	10-Jan	< 0.5	Terrestrial	Herbaceous_x000D_ non-graminoid
Polygonum.ramosissimum	10-Jan	0.5 - 1	Terrestrial	Herbaceous_x000D_ non-graminoid
Polypogon.monspeliensis	< 0.1	0.5 - 1	Terrestrial	Herbaceous_x000D_ graminoid
Pontederia.cordata	10 - 100	0.5 - 1	Aquatic	Herbaceous_x000D_ non-graminoid
Portulaca.oleracea	0.1 - 1	< 0.5	Terrestrial	Other
Potamogeton.diversifolius	NA	0.5 - 1	NA	Herbaceous_x000D_ non-graminoid
Potamogeton.epihydrus	10-Jan	5-Jan	Aquatic	Herbaceous_x000D_ non-graminoid
Potamogeton.friesii	NA	0.5 - 1	NA	Herbaceous_x000D_ non-graminoid
Potamogeton.gramineus	10-Jan	< 0.5	Aquatic	Herbaceous_x000D_ non-graminoid
Potamogeton.illinoensis	0.1 - 1	NA	Aquatic	Herbaceous_x000D_ non-graminoid
Potamogeton.lucens	10-Jan	5-Jan	Aquatic	Herbaceous_x000D_ non-graminoid
Potamogeton.natans	10-Jan	< 0.5	Aquatic	Herbaceous_x000D_ non-graminoid
Potamogeton.nodosus	10-Jan	< 0.5	Aquatic	Herbaceous_x000D_ non-graminoid
Potamogeton.perfoliatus	10-Jan	0.5 - 1	Aquatic	Herbaceous_x000D_ non-graminoid
Potamogeton.praelongus	NA	5-Jan	NA	Herbaceous_x000D_ non-graminoid
Potamogeton.pusillus	0.1 - 1	< 0.5	Aquatic	Herbaceous_x000D_ non-graminoid
Potentilla.anserina	0.1 - 1	< 0.5	Terrestrial	Herbaceous_x000D_ non-graminoid
Potentilla.norvegica	< 0.1	0.5 - 1	Terrestrial	Herbaceous_x000D_ non-graminoid
Potentilla.pensylvanica	0.1 - 1	< 0.5	Terrestrial	Herbaceous_x000D_ non-graminoid
Proserpinaca.palustris	10-Jan	NA	Aquatic	Herbaceous_x000D_ non-graminoid
Prunus.pensylvanica	10 - 100	> 5	Terrestrial	Shrub/tree
Prunus.virginiana	10 - 100	> 5	Terrestrial	Shrub/tree
Psidium.guajava	10 - 100	> 5	Terrestrial	Shrub/tree
Psilocarphus.brevissimus	< 0.1	NA	Terrestrial	Herbaceous_x000D_ non-graminoid
Puccinellia.nuttalliana	0.1 - 1	< 0.5	Terrestrial	Herbaceous_x000D_ graminoid
Quercus.alba	> 100	> 5	Terrestrial	Shrub/tree
Quercus.falcata	> 100	> 5	Terrestrial	Shrub/tree
Quercus.laurifolia	> 100	> 5	Terrestrial	Shrub/tree
Quercus.lobata	> 100	> 5	Terrestrial	Shrub/tree
Quercus.lyrata	> 100	> 5	Terrestrial	Shrub/tree
Quercus.nigra	> 100	> 5	Terrestrial	Shrub/tree
Quercus.palustris	> 100	> 5	Terrestrial	Shrub/tree
Quercus.phellos	> 100	> 5	Terrestrial	Shrub/tree
Quercus.rubra	> 100	> 5	Terrestrial	Shrub/tree
Quercus.stellata	> 100	> 5	Terrestrial	Shrub/tree
Quercus.texana	> 100	> 5	Terrestrial	Shrub/tree
Ranunculus.aquatilis	0.1 - 1	< 0.5	Aquatic	Herbaceous_x000D_ non-graminoid
Ranunculus.pensylvanicus	10-Jan	5-Jan	Terrestrial	Herbaceous_x000D_ non-graminoid
Ranunculus.sceleratus	0.1 - 1	< 0.5	Terrestrial	Herbaceous_x000D_ non-graminoid
Rhamnus.cathartica	10 - 100	5-Jan	Terrestrial	Shrub/tree
Rhus.glabra	10-Jan	5-Jan	Terrestrial	Shrub/tree
Rhus.typhina	10 - 100	> 5	Terrestrial	Shrub/tree
Rhynchospora.corniculata	10-Jan	5-Jan	Terrestrial	Herbaceous_x000D_ graminoid
Rhynchospora.corymbosa	10-Jan	NA	Terrestrial	Herbaceous_x000D_ graminoid
Rhynchospora.macrostachya	10-Jan	5-Jan	Terrestrial	Herbaceous_x000D_ graminoid
Rhynchospora.nitens	0.1 - 1	0.5 - 1	Terrestrial	Herbaceous_x000D_ graminoid
Rorippa.islandica	< 0.1	< 0.5	Terrestrial	Herbaceous_x000D_ non-graminoid
Rosa.blanda	10-Jan	NA	Terrestrial	Shrub/tree
Rubus.chamaemorus	10-Jan	< 0.5	Terrestrial	Herbaceous_x000D_ non-graminoid
Rubus.cuneifolius	NA	0.5 - 1	Terrestrial	Shrub/tree
Rubus.flagellaris	10-Jan	0.5 - 1	Terrestrial	Shrub/tree
Rumex.crispus	10-Jan	0.5 - 1	Terrestrial	Herbaceous_x000D_ non-graminoid
Rumex.maritimus	0.1 - 1	< 0.5	Terrestrial	Herbaceous_x000D_ non-graminoid
Rumex.persicarioides	0.1 - 1	NA	Terrestrial	Herbaceous_x000D_ non-graminoid
Ruppia.cirrhosa	NA	< 0.5	Aquatic	Herbaceous_x000D_ non-graminoid
Ruppia.maritima	NA	< 0.5	Aquatic	Herbaceous_x000D_ non-graminoid
Saccharum.giganteum	NA	5-Jan	Terrestrial	Herbaceous_x000D_ graminoid
Sacciolepis.striata	10-Jan	0.5 - 1	NA	Herbaceous_x000D_ graminoid
Sagina.procumbens	< 0.1	< 0.5	Terrestrial	Herbaceous_x000D_ non-graminoid
Sagittaria.cuneata	10-Jan	0.5 - 1	Aquatic	Herbaceous_x000D_ non-graminoid
Sagittaria.latifolia	10-Jan	5-Jan	Aquatic	Herbaceous_x000D_ non-graminoid
Sagittaria.platyphylla	10-Jan	0.5 - 1	Aquatic	Herbaceous_x000D_ non-graminoid
Salicornia.rubra	0.1 - 1	< 0.5	Terrestrial	Herbaceous_x000D_ non-graminoid
Salicornia.virginica	0.1 - 1	NA	Terrestrial	Other
Sarcocornia.perennis	10-Jan	< 0.5	Terrestrial	Other
Saxifraga.cespitosa	< 0.1	< 0.5	Terrestrial	Herbaceous_x000D_ non-graminoid
Schoenoplectiella.mucronata	0.1 - 1	0.5 - 1	Semiaquatic	Herbaceous_x000D_ graminoid
Schoenoplectiella.supina	NA	< 0.5	Terrestrial	Herbaceous_x000D_ graminoid
Schoenoplectus.acutus	10-Jan	5-Jan	Terrestrial	Herbaceous_x000D_ graminoid
Schoenoplectus.americanus	10-Jan	NA	Terrestrial	Herbaceous_x000D_ graminoid
Schoenoplectus.californicus	0.1 - 1	5-Jan	NA	Herbaceous_x000D_ graminoid
Schoenoplectus.heterochaetus	NA	5-Jan	Terrestrial	Herbaceous_x000D_ graminoid
Schoenoplectus.subterminalis	10-Jan	0.5 - 1	Aquatic	Herbaceous_x000D_ graminoid
Schoenoplectus.tabernaemontani	10-Jan	5-Jan	Terrestrial	Herbaceous_x000D_ graminoid
Schoenoplectus.torreyi	10-Jan	NA	Semiaquatic	Herbaceous_x000D_ graminoid
Scirpus.cyperinus	< 0.1	5-Jan	Terrestrial	Herbaceous_x000D_ graminoid
Scolochloa.festucacea	10-Jan	5-Jan	Terrestrial	Herbaceous_x000D_ graminoid
Senna.marilandica	10 - 100	5-Jan	Terrestrial	Herbaceous_x000D_ non-graminoid
Sesuvium.maritimum	NA	NA	Terrestrial	Other
Sesuvium.verrucosum	0.1 - 1	NA	Terrestrial	Other
Setaria.faberi	10-Jan	0.5 - 1	Terrestrial	Herbaceous_x000D_ graminoid
Setaria.parviflora	0.1 - 1	< 0.5	Terrestrial	Herbaceous_x000D_ graminoid
Setaria.pumila	10-Jan	< 0.5	Terrestrial	Herbaceous_x000D_ graminoid
Setaria.viridis	10-Jan	< 0.5	Terrestrial	Herbaceous_x000D_ graminoid
Sida.spinosa	10-Jan	0.5 - 1	Terrestrial	Herbaceous_x000D_ non-graminoid
Silene.noctiflora	10-Jan	< 0.5	Terrestrial	Herbaceous_x000D_ non-graminoid
Sinapis.arvensis	10-Jan	< 0.5	Terrestrial	Herbaceous_x000D_ non-graminoid
Solanum.lycopersicum	NA	5-Jan	Terrestrial	Herbaceous_x000D_ non-graminoid
Solanum.rostratum	10-Jan	0.5 - 1	Terrestrial	Herbaceous_x000D_ non-graminoid
Solidago.sempervirens	0.1 - 1	5-Jan	Terrestrial	Herbaceous_x000D_ non-graminoid
Sonchus.arvensis	0.1 - 1	0.5 - 1	Terrestrial	Herbaceous_x000D_ non-graminoid
Sonchus.oleraceus	0.1 - 1	0.5 - 1	Terrestrial	Herbaceous_x000D_ non-graminoid
Sorghum.halepense	10-Jan	5-Jan	Terrestrial	Herbaceous_x000D_ graminoid
Sparganium.americanum	NA	0.5 - 1	Aquatic	Herbaceous_x000D_ graminoid
Sparganium.angustifolium	10-Jan	< 0.5	Aquatic	Herbaceous_x000D_ graminoid
Sparganium.emersum	10-Jan	< 0.5	Aquatic	Herbaceous_x000D_ graminoid
Sparganium.eurycarpum	10 - 100	5-Jan	Semiaquatic	Herbaceous_x000D_ graminoid
Sparganium.natans	NA	< 0.5	Aquatic	Herbaceous_x000D_ graminoid
Spartina.alterniflora	10 - 100	5-Jan	Terrestrial	Herbaceous_x000D_ graminoid
Spartina.patens	10-Jan	0.5 - 1	Terrestrial	Herbaceous_x000D_ graminoid
Spartina.pectinata	10-Jan	5-Jan	Terrestrial	Herbaceous_x000D_ graminoid
Spergula.arvensis	0.1 - 1	< 0.5	Terrestrial	Herbaceous_x000D_ non-graminoid
Spirodela.polyrhiza	< 0.1	< 0.5	Aquatic	Herbaceous_x000D_ non-graminoid
Stellaria.crassifolia	NA	< 0.5	Terrestrial	Herbaceous_x000D_ non-graminoid
Stellaria.media	0.1 - 1	< 0.5	Terrestrial	Herbaceous_x000D_ non-graminoid
Stuckenia.filiformis	10-Jan	0.5 - 1	Aquatic	Herbaceous_x000D_ non-graminoid
Stuckenia.pectinata	10-Jan	0.5 - 1	Aquatic	Herbaceous_x000D_ non-graminoid
Styrax.americanus	10 - 100	5-Jan	Terrestrial	Shrub/tree
Styrax.grandifolius	10 - 100	5-Jan	Terrestrial	Shrub/tree
Suaeda.maritima	0.1 - 1	< 0.5	Terrestrial	Other
Symphoricarpos.occidentalis	10-Jan	0.5 - 1	Terrestrial	Shrub/tree
Symplocarpus.foetidus	10 - 100	0.5 - 1	Terrestrial	Herbaceous_x000D_ non-graminoid
Taxodium.distichum	10 - 100	> 5	Terrestrial	Shrub/tree
Teucrium.canadense	10-Jan	0.5 - 1	Terrestrial	Herbaceous_x000D_ non-graminoid
Thlaspi.arvense	10-Jan	< 0.5	Terrestrial	Herbaceous_x000D_ non-graminoid
Thuja.occidentalis	10-Jan	> 5	Terrestrial	Shrub/tree
Toxicodendron.pubescens	10 - 100	0.5 - 1	Terrestrial	Other
Toxicodendron.radicans	10 - 100	5-Jan	Terrestrial	Shrub/tree
Tridens.flavus	0.1 - 1	< 0.5	Terrestrial	Herbaceous_x000D_ graminoid
Trifolium.arvense	0.1 - 1	< 0.5	Terrestrial	Herbaceous_x000D_ non-graminoid
Trifolium.repens	0.1 - 1	< 0.5	Terrestrial	Herbaceous_x000D_ non-graminoid
Triglochin.maritima	0.1 - 1	< 0.5	Terrestrial	Herbaceous_x000D_ non-graminoid
Triglochin.palustris	0.1 - 1	< 0.5	Terrestrial	Herbaceous_x000D_ non-graminoid
Tsuga.canadensis	10-Jan	> 5	Terrestrial	Shrub/tree
Typha.latifolia	< 0.1	5-Jan	Aquatic	Herbaceous_x000D_ graminoid
Urtica.dioica	0.1 - 1	0.5 - 1	Terrestrial	Herbaceous_x000D_ non-graminoid
Vaccinium.angustifolium	0.1 - 1	0.5 - 1	Terrestrial	Shrub/tree
Vallisneria.americana	10-Jan	< 0.5	Aquatic	Herbaceous_x000D_ non-graminoid
Verbascum.thapsus	< 0.1	0.5 - 1	Terrestrial	Herbaceous_x000D_ non-graminoid
Verbena.bracteata	0.1 - 1	< 0.5	Terrestrial	Herbaceous_x000D_ non-graminoid
Verbena.hastata	0.1 - 1	0.5 - 1	Terrestrial	Herbaceous_x000D_ non-graminoid
Vitis.labrusca	10 - 100	> 5	Terrestrial	Other
Vitis.rotundifolia	10 - 100	> 5	Terrestrial	Other
Vitis.vulpina	10 - 100	> 5	Terrestrial	Other
Xanthium.spinosum	> 100	0.5 - 1	Terrestrial	Herbaceous_x000D_ non-graminoid
Zannichellia.palustris	0.1 - 1	< 0.5	Aquatic	Herbaceous_x000D_ non-graminoid
Zizania.aquatica	10 - 100	5-Jan	Terrestrial	Herbaceous_x000D_ graminoid
Zizaniopsis.miliacea	10-Jan	5-Jan	Terrestrial	Herbaceous_x000D_ graminoid
Zostera.marina	NA	0.5 - 1	Aquatic	Herbaceous_x000D_ non-graminoid
