# Supplementary material for: Trait-Based Selection of Seeds Ingested and Dispersed by North American Waterfowl
Source: Plants (Basel). 2025 Jun 26;14(13):1964. doi: 10.3390/plants14131964 (PMC12251790; doi:10.3390/plants14131964)
Supplement: Supplementary file 1 [file plants-14-01964-s001.zip › plants-3680991-supplementary/File S2.xlsx]

## Sheet: Hoja2
Column1	Column2	Column3	Column4	Column5
Species.name.standardized.against.TPL	Seed.mass	Height	Ter.Aq	Growth.form
Abelmoschus.moschatus	10 - 100	1 - 5	Terrestrial	Herbaceous_x000D_ non-graminoid
Abies.amabilis	10 - 100	> 5	Terrestrial	Shrub/tree
Abies.balsamea	1 - 10	> 5	Terrestrial	Shrub/tree
Abies.fraseri	1 - 10	> 5	Terrestrial	Shrub/tree
Abies.grandis	10 - 100	> 5	Terrestrial	Shrub/tree
Abies.lasiocarpa	10 - 100	> 5	Terrestrial	Shrub/tree
Abies.lasiocarpa	10 - 100	> 5	Terrestrial	Shrub/tree
Abies.procera	10 - 100	> 5	Terrestrial	Shrub/tree
Abrus.precatorius	10 - 100	1 - 5	Terrestrial	Other
Abutilon.indicum	1 - 10	1 - 5	Terrestrial	Herbaceous_x000D_ non-graminoid
Abutilon.theophrasti	1 - 10	1 - 5	Terrestrial	Herbaceous_x000D_ non-graminoid
Acalypha.virginica	0.1 - 1	0.5 - 1	Terrestrial	Herbaceous_x000D_ non-graminoid
Acer.circinatum	10 - 100	> 5	Terrestrial	Shrub/tree
Acer.glabrum	10 - 100	> 5	Terrestrial	Shrub/tree
Acer.macrophyllum	> 100	> 5	Terrestrial	Shrub/tree
Acer.negundo	10 - 100	> 5	Terrestrial	Shrub/tree
Acer.pensylvanicum	10 - 100	> 5	Terrestrial	Shrub/tree
Acer.platanoides	> 100	> 5	Terrestrial	Shrub/tree
Acer.rubrum	10 - 100	> 5	Terrestrial	Shrub/tree
Acer.saccharinum	> 100	> 5	Terrestrial	Shrub/tree
Acer.saccharum	10 - 100	> 5	Terrestrial	Shrub/tree
Acer.spicatum	10 - 100	> 5	Terrestrial	Shrub/tree
Achillea.millefolium	0.1 - 1	< 0.5	Terrestrial	Herbaceous_x000D_ non-graminoid
Achillea.ptarmica	0.1 - 1	0.5 - 1	Terrestrial	Herbaceous_x000D_ non-graminoid
Achyrachaena.mollis	1 - 10	NA	Terrestrial	Herbaceous_x000D_ non-graminoid
Achyranthes.aspera	1 - 10	1 - 5	Terrestrial	Herbaceous_x000D_ non-graminoid
Acmella.oppositifolia	0.1 - 1	< 0.5	Terrestrial	Herbaceous_x000D_ non-graminoid
Aconitum.columbianum	1 - 10	1 - 5	Terrestrial	Herbaceous_x000D_ non-graminoid
Acorus.calamus	1 - 10	0.5 - 1	Terrestrial	Herbaceous_x000D_ non-graminoid
Actaea.pachypoda	1 - 10	NA	Terrestrial	Herbaceous_x000D_ non-graminoid
Actaea.rubra	10 - 100	0.5 - 1	Terrestrial	Herbaceous_x000D_ non-graminoid
Adenanthera.pavonina	> 100	> 5	Terrestrial	Shrub/tree
Adiantum.capillus-veneris	NA	< 0.5	Terrestrial	fern
Adiantum.latifolium	< 0.1	0.5 - 1	Terrestrial	fern
Adiantum.pedatum	< 0.1	< 0.5	Terrestrial	fern
Adiantum.tenerum	NA	NA	Terrestrial	fern
Adoxa.moschatellina	10 - 100	< 0.5	Terrestrial	Herbaceous_x000D_ non-graminoid
Aegopodium.podagraria	1 - 10	0.5 - 1	Terrestrial	Herbaceous_x000D_ non-graminoid
Aeschynomene.americana	1 - 10	0.5 - 1	Terrestrial	Herbaceous_x000D_ non-graminoid
Aeschynomene.indica	1 - 10	0.5 - 1	Terrestrial	Herbaceous_x000D_ non-graminoid
Aeschynomene.pratensis	1 - 10	NA	Terrestrial	Herbaceous_x000D_ non-graminoid
Aeschynomene.sensitiva	1 - 10	1 - 5	Terrestrial	Herbaceous_x000D_ non-graminoid
Aesculus.flava	> 100	> 5	Terrestrial	Shrub/tree
Aesculus.glabra	> 100	> 5	Terrestrial	Shrub/tree
Aesculus.pavia	> 100	> 5	Terrestrial	Shrub/tree
Aesculus.sylvatica	> 100	> 5	Terrestrial	Shrub/tree
Agalinis.aspera	0.1 - 1	NA	Terrestrial	Herbaceous_x000D_ non-graminoid
Agalinis.heterophylla	0.1 - 1	NA	Terrestrial	Herbaceous_x000D_ non-graminoid
Agalinis.maritima	< 0.1	NA	Terrestrial	Herbaceous_x000D_ non-graminoid
Agalinis.oligophylla	NA	< 0.5	Terrestrial	Herbaceous_x000D_ non-graminoid
Agalinis.paupercula	< 0.1	NA	Terrestrial	Herbaceous_x000D_ non-graminoid
Agalinis.purpurea	< 0.1	NA	Terrestrial	Herbaceous_x000D_ non-graminoid
Agalinis.tenuifolia	< 0.1	NA	Terrestrial	Herbaceous_x000D_ non-graminoid
Agastache.nepetoides	0.1 - 1	NA	NA	Herbaceous_x000D_ non-graminoid
Agastache.urticifolia	0.1 - 1	1 - 5	NA	Herbaceous_x000D_ non-graminoid
Agave.americana	10 - 100	1 - 5	Terrestrial	Other
Agave.sisalana	NA	NA	Terrestrial	Other
Ageratina.adenophora	< 0.1	0.5 - 1	Terrestrial	NA
Ageratina.altissima	0.1 - 1	NA	Terrestrial	Herbaceous_x000D_ non-graminoid
Ageratum.conyzoides	0.1 - 1	0.5 - 1	Terrestrial	Herbaceous_x000D_ non-graminoid
Ageratum.houstonianum	0.1 - 1	NA	Terrestrial	Herbaceous_x000D_ non-graminoid
Agoseris.aurantiaca	0.1 - 1	< 0.5	Terrestrial	Herbaceous_x000D_ non-graminoid
Agoseris.glauca	1 - 10	< 0.5	Terrestrial	Herbaceous_x000D_ non-graminoid
Agoseris.glauca	1 - 10	< 0.5	Terrestrial	Herbaceous_x000D_ non-graminoid
Agoseris.glauca	1 - 10	< 0.5	Terrestrial	Herbaceous_x000D_ non-graminoid
Agoseris.glauca	1 - 10	< 0.5	Terrestrial	Herbaceous_x000D_ non-graminoid
Agrimonia.gryposepala	1 - 10	1 - 5	Terrestrial	Herbaceous_x000D_ non-graminoid
Agrimonia.parviflora	1 - 10	1 - 5	Terrestrial	Herbaceous_x000D_ non-graminoid
Agrimonia.rostellata	1 - 10	0.5 - 1	Terrestrial	Herbaceous_x000D_ non-graminoid
Agrimonia.striata	1 - 10	1 - 5	Terrestrial	Herbaceous_x000D_ non-graminoid
Agrostis.avenacea	0.1 - 1	0.5 - 1	Terrestrial	Herbaceous_x000D_ graminoid
Agrostis.canina	< 0.1	< 0.5	Terrestrial	Herbaceous_x000D_ graminoid
Agrostis.capillaris	< 0.1	< 0.5	Terrestrial	Herbaceous_x000D_ graminoid
Agrostis.clavata	0.1 - 1	NA	Terrestrial	Herbaceous_x000D_ graminoid
Agrostis.exarata	< 0.1	0.5 - 1	Terrestrial	Herbaceous_x000D_ graminoid
Agrostis.gigantea	< 0.1	0.5 - 1	Terrestrial	Herbaceous_x000D_ graminoid
Agrostis.hyemalis	< 0.1	0.5 - 1	Terrestrial	Herbaceous_x000D_ graminoid
Agrostis.idahoensis	< 0.1	< 0.5	Terrestrial	Herbaceous_x000D_ graminoid
Agrostis.mertensii	0.1 - 1	< 0.5	Terrestrial	Herbaceous_x000D_ graminoid
Agrostis.pallens	< 0.1	0.5 - 1	Terrestrial	Herbaceous_x000D_ graminoid
Agrostis.perennans	< 0.1	1 - 5	Terrestrial	Herbaceous_x000D_ graminoid
Agrostis.scabra	< 0.1	0.5 - 1	Terrestrial	Herbaceous_x000D_ graminoid
Agrostis.stolonifera	< 0.1	< 0.5	Terrestrial	Herbaceous_x000D_ graminoid
Agrostis.vinealis	< 0.1	< 0.5	Terrestrial	Herbaceous_x000D_ graminoid
Ailanthus.altissima	10 - 100	> 5	Terrestrial	Shrub/tree
Aira.caryophyllea	0.1 - 1	< 0.5	Terrestrial	Herbaceous_x000D_ graminoid
Albizia.lebbeck	> 100	> 5	Terrestrial	Shrub/tree
Alchornea.latifolia	10 - 100	> 5	Terrestrial	Shrub/tree
Aletris.aurea	< 0.1	NA	Terrestrial	Herbaceous_x000D_ non-graminoid
Aletris.farinosa	< 0.1	0.5 - 1	Terrestrial	Herbaceous_x000D_ non-graminoid
Aleurites.moluccanus	> 100	> 5	Terrestrial	Shrub/tree
Alhagi.maurorum	1 - 10	0.5 - 1	Terrestrial	Shrub/tree
Alisma.gramineum	0.1 - 1	< 0.5	Aquatic	Herbaceous_x000D_ non-graminoid
Alisma.lanceolatum	0.1 - 1	< 0.5	Aquatic	Herbaceous_x000D_ non-graminoid
Alisma.subcordatum	0.1 - 1	< 0.5	Aquatic	Herbaceous_x000D_ non-graminoid
Alisma.triviale	0.1 - 1	NA	Aquatic	Herbaceous_x000D_ non-graminoid
Allenrolfea.occidentalis	< 0.1	NA	Terrestrial	Other
Alliaria.petiolata	1 - 10	< 0.5	Terrestrial	Herbaceous_x000D_ non-graminoid
Allium.bisceptrum	1 - 10	NA	Terrestrial	Herbaceous_x000D_ non-graminoid
Allium.canadense	1 - 10	NA	Terrestrial	Herbaceous_x000D_ non-graminoid
Allium.cernuum	1 - 10	NA	Terrestrial	Herbaceous_x000D_ non-graminoid
Allium.douglasii	NA	< 0.5	Terrestrial	Herbaceous_x000D_ non-graminoid
Allium.geyeri	1 - 10	< 0.5	Terrestrial	Herbaceous_x000D_ non-graminoid
Allium.schoenoprasum	0.1 - 1	< 0.5	Terrestrial	Herbaceous_x000D_ non-graminoid
Allium.tricoccum	10 - 100	< 0.5	Terrestrial	Herbaceous_x000D_ non-graminoid
Allium.validum	NA	0.5 - 1	Terrestrial	Herbaceous_x000D_ non-graminoid
Allium.vineale	10 - 100	< 0.5	Terrestrial	Herbaceous_x000D_ non-graminoid
Allophyllum.gilioides	1 - 10	NA	Terrestrial	Herbaceous_x000D_ non-graminoid
Alnus.glutinosa	1 - 10	> 5	Terrestrial	Shrub/tree
Alnus.incana	0.1 - 1	> 5	Terrestrial	Shrub/tree
Alnus.maritima	NA	> 5	Terrestrial	Shrub/tree
Alnus.oblongifolia	1 - 10	> 5	Terrestrial	Shrub/tree
Alnus.rhombifolia	0.1 - 1	> 5	Terrestrial	Shrub/tree
Alnus.rubra	0.1 - 1	> 5	Terrestrial	Shrub/tree
Alnus.serrulata	1 - 10	> 5	Terrestrial	Shrub/tree
Alocasia.macrorrhizos	NA	1 - 5	Terrestrial	Herbaceous_x000D_ non-graminoid
Alopecurus.aequalis	0.1 - 1	< 0.5	Terrestrial	Herbaceous_x000D_ graminoid
Alopecurus.arundinaceus	0.1 - 1	0.5 - 1	Terrestrial	Herbaceous_x000D_ graminoid
Alopecurus.carolinianus	0.1 - 1	0.5 - 1	Terrestrial	Herbaceous_x000D_ graminoid
Alopecurus.geniculatus	0.1 - 1	< 0.5	Terrestrial	Herbaceous_x000D_ graminoid
Alopecurus.magellanicus	NA	< 0.5	Terrestrial	Herbaceous_x000D_ graminoid
Alopecurus.myosuroides	1 - 10	< 0.5	Terrestrial	Herbaceous_x000D_ graminoid
Alopecurus.pratensis	0.1 - 1	0.5 - 1	Terrestrial	Herbaceous_x000D_ graminoid
Alopecurus.saccatus	0.1 - 1	NA	Terrestrial	Herbaceous_x000D_ graminoid
Alpinia.purpurata	NA	0.5 - 1	Terrestrial	Herbaceous_x000D_ non-graminoid
Alternanthera.ficoidea	NA	NA	Terrestrial	Herbaceous_x000D_ non-graminoid
Alternanthera.philoxeroides	NA	< 0.5	Terrestrial	Herbaceous_x000D_ non-graminoid
Alternanthera.sessilis	0.1 - 1	0.5 - 1	Terrestrial	Herbaceous_x000D_ non-graminoid
Althaea.officinalis	1 - 10	0.5 - 1	Terrestrial	Herbaceous_x000D_ non-graminoid
Alysicarpus.vaginalis	1 - 10	< 0.5	Terrestrial	Herbaceous_x000D_ non-graminoid
Amaranthus.albus	0.1 - 1	< 0.5	Terrestrial	Herbaceous_x000D_ non-graminoid
Amaranthus.blitoides	0.1 - 1	< 0.5	Terrestrial	Herbaceous_x000D_ non-graminoid
Amaranthus.blitum	0.1 - 1	< 0.5	Terrestrial	Herbaceous_x000D_ non-graminoid
Amaranthus.californicus	0.1 - 1	< 0.5	Terrestrial	Herbaceous_x000D_ non-graminoid
Amaranthus.cannabinus	1 - 10	NA	Terrestrial	Herbaceous_x000D_ non-graminoid
Amaranthus.graecizans	0.1 - 1	< 0.5	Terrestrial	Herbaceous_x000D_ non-graminoid
Amaranthus.palmeri	0.1 - 1	0.5 - 1	Terrestrial	Herbaceous_x000D_ non-graminoid
Amaranthus.retroflexus	0.1 - 1	< 0.5	Terrestrial	Herbaceous_x000D_ non-graminoid
Amaranthus.spinosus	0.1 - 1	1 - 5	Terrestrial	Herbaceous_x000D_ non-graminoid
Amaranthus.tricolor	0.1 - 1	1 - 5	Terrestrial	Herbaceous_x000D_ non-graminoid
Amaranthus.tuberculatus	NA	NA	Terrestrial	Herbaceous_x000D_ non-graminoid
Amaranthus.viridis	0.1 - 1	< 0.5	Terrestrial	Herbaceous_x000D_ non-graminoid
Amblyopappus.pusillus	0.1 - 1	NA	Terrestrial	Herbaceous_x000D_ non-graminoid
Ambrosia.artemisiifolia	1 - 10	0.5 - 1	Terrestrial	Herbaceous_x000D_ non-graminoid
Ambrosia.psilostachya	1 - 10	0.5 - 1	Terrestrial	Herbaceous_x000D_ non-graminoid
Ambrosia.trifida	10 - 100	1 - 5	Terrestrial	Herbaceous_x000D_ non-graminoid
Amelanchier.alnifolia	1 - 10	1 - 5	Terrestrial	Shrub/tree
Amelanchier.alnifolia	1 - 10	1 - 5	Terrestrial	Shrub/tree
Amelanchier.arborea	1 - 10	> 5	Terrestrial	Shrub/tree
Amelanchier.canadensis	1 - 10	> 5	Terrestrial	Shrub/tree
Amelanchier.spicata	1 - 10	1 - 5	Terrestrial	Shrub/tree
Amelanchier.utahensis	10 - 100	1 - 5	Terrestrial	Shrub/tree
Ammannia.auriculata	< 0.1	0.5 - 1	Terrestrial	Herbaceous_x000D_ non-graminoid
Ammannia.baccifera	< 0.1	0.5 - 1	Terrestrial	Herbaceous_x000D_ non-graminoid
Ammannia.coccinea	0.1 - 1	< 0.5	Terrestrial	Herbaceous_x000D_ non-graminoid
Ammannia.robusta	< 0.1	NA	Terrestrial	Herbaceous_x000D_ non-graminoid
Ammophila.arenaria	1 - 10	0.5 - 1	Terrestrial	Herbaceous_x000D_ graminoid
Ammophila.breviligulata	NA	0.5 - 1	Terrestrial	Herbaceous_x000D_ graminoid
Amorpha.californica	10 - 100	NA	Terrestrial	Shrub/tree
Amorpha.fruticosa	1 - 10	1 - 5	Terrestrial	Shrub/tree
Amorpha.nana	1 - 10	NA	Terrestrial	Shrub/tree
Ampelopsis.arborea	10 - 100	< 0.5	Terrestrial	Other
Ampelopsis.cordata	NA	0.5 - 1	Terrestrial	Other
Amphicarpaea.bracteata	10 - 100	NA	Terrestrial	Other
Amphicarpum.amphicarpon	1 - 10	NA	Terrestrial	Herbaceous_x000D_ graminoid
Amphitecna.latifolia	NA	> 5	Terrestrial	Shrub/tree
Amsinckia.spectabilis	1 - 10	NA	Terrestrial	Herbaceous_x000D_ non-graminoid
Amyris.elemifera	10 - 100	1 - 5	Terrestrial	Shrub/tree
Anacardium.occidentale	> 100	> 5	Terrestrial	Shrub/tree
Anagallis.arvensis	0.1 - 1	< 0.5	Terrestrial	Herbaceous_x000D_ non-graminoid
Anagallis.minima	< 0.1	< 0.5	Terrestrial	Herbaceous_x000D_ non-graminoid
Anagallis.pumila	NA	< 0.5	Terrestrial	Herbaceous_x000D_ non-graminoid
Anaphalis.margaritacea	< 0.1	0.5 - 1	Terrestrial	Herbaceous_x000D_ non-graminoid
Andira.inermis	> 100	> 5	Terrestrial	Shrub/tree
Andromeda.polifolia	0.1 - 1	< 0.5	Terrestrial	Herbaceous_x000D_ non-graminoid
Andropogon.bicornis	NA	1 - 5	Terrestrial	Herbaceous_x000D_ graminoid
Andropogon.gerardii	1 - 10	1 - 5	Terrestrial	Herbaceous_x000D_ graminoid
Andropogon.glomeratus	0.1 - 1	1 - 5	Terrestrial	Herbaceous_x000D_ graminoid
Andropogon.glomeratus	0.1 - 1	1 - 5	Terrestrial	Herbaceous_x000D_ graminoid
Andropogon.leucostachyus	NA	< 0.5	Terrestrial	Herbaceous_x000D_ graminoid
Andropogon.ternarius	1 - 10	1 - 5	Terrestrial	Herbaceous_x000D_ graminoid
Andropogon.virginicus	0.1 - 1	< 0.5	Terrestrial	Herbaceous_x000D_ graminoid
Androsace.chamaejasme	0.1 - 1	< 0.5	Terrestrial	Herbaceous_x000D_ non-graminoid
Androsace.occidentalis	0.1 - 1	NA	Terrestrial	Herbaceous_x000D_ non-graminoid
Androsace.septentrionalis	0.1 - 1	< 0.5	Terrestrial	Herbaceous_x000D_ non-graminoid
Anemone.canadensis	1 - 10	< 0.5	Terrestrial	Herbaceous_x000D_ non-graminoid
Anemone.narcissiflora	1 - 10	< 0.5	Terrestrial	Herbaceous_x000D_ non-graminoid
Anemone.parviflora	0.1 - 1	NA	Terrestrial	Herbaceous_x000D_ non-graminoid
Anemone.quinquefolia	1 - 10	< 0.5	Terrestrial	Herbaceous_x000D_ non-graminoid
Anemone.virginiana	1 - 10	NA	Terrestrial	Herbaceous_x000D_ non-graminoid
Anemopsis.californica	0.1 - 1	< 0.5	NA	Herbaceous_x000D_ non-graminoid
Angelica.ampla	1 - 10	NA	Terrestrial	Herbaceous_x000D_ non-graminoid
Angelica.arguta	1 - 10	1 - 5	Terrestrial	Herbaceous_x000D_ non-graminoid
Angelica.atropurpurea	1 - 10	NA	Terrestrial	Herbaceous_x000D_ non-graminoid
Angelica.kingii	1 - 10	NA	Terrestrial	Herbaceous_x000D_ non-graminoid
Angelica.lucida	1 - 10	NA	Terrestrial	Herbaceous_x000D_ non-graminoid
Aniseia.martinicensis	10 - 100	NA	Terrestrial	Other
Annona.glabra	> 100	> 5	Terrestrial	Shrub/tree
Annona.muricata	> 100	> 5	Terrestrial	Shrub/tree
Anoda.cristata	10 - 100	1 - 5	Terrestrial	Herbaceous_x000D_ non-graminoid
Antennaria.alpina	NA	< 0.5	Terrestrial	Herbaceous_x000D_ non-graminoid
Antennaria.corymbosa	< 0.1	< 0.5	Terrestrial	Herbaceous_x000D_ non-graminoid
Antennaria.neglecta	< 0.1	< 0.5	Terrestrial	Herbaceous_x000D_ non-graminoid
Antennaria.pulchella	< 0.1	NA	Terrestrial	Herbaceous_x000D_ non-graminoid
Antennaria.pulcherrima	< 0.1	NA	Terrestrial	Herbaceous_x000D_ non-graminoid
Anthemis.cotula	0.1 - 1	< 0.5	Terrestrial	Herbaceous_x000D_ non-graminoid
Anthoxanthum.odoratum	0.1 - 1	< 0.5	Terrestrial	Herbaceous_x000D_ graminoid
Anticlea.elegans	0.1 - 1	< 0.5	Terrestrial	Herbaceous_x000D_ non-graminoid
Antigonon.leptopus	10 - 100	> 5	Terrestrial	Other
Apiastrum.angustifolium	0.1 - 1	NA	Terrestrial	Herbaceous_x000D_ non-graminoid
Apios.americana	NA	< 0.5	NA	Other
Apium.nodiflorum	0.1 - 1	< 0.5	Terrestrial	Herbaceous_x000D_ non-graminoid
Apocynum.androsaemifolium	0.1 - 1	0.5 - 1	Terrestrial	Herbaceous_x000D_ non-graminoid
Apocynum.cannabinum	0.1 - 1	0.5 - 1	Terrestrial	Herbaceous_x000D_ non-graminoid
Aquilegia.caerulea	1 - 10	< 0.5	Terrestrial	Herbaceous_x000D_ non-graminoid
Aquilegia.canadensis	0.1 - 1	0.5 - 1	Terrestrial	Herbaceous_x000D_ non-graminoid
Aquilegia.chrysantha	0.1 - 1	< 0.5	Terrestrial	Herbaceous_x000D_ non-graminoid
Aquilegia.eximia	0.1 - 1	NA	Terrestrial	Herbaceous_x000D_ non-graminoid
Aquilegia.formosa	1 - 10	0.5 - 1	Terrestrial	Herbaceous_x000D_ non-graminoid
Arabidopsis.lyrata	0.1 - 1	< 0.5	Terrestrial	Herbaceous_x000D_ non-graminoid
Arabis.alpina	0.1 - 1	< 0.5	Terrestrial	Herbaceous_x000D_ non-graminoid
Arabis.hirsuta	< 0.1	< 0.5	Terrestrial	Herbaceous_x000D_ non-graminoid
Aralia.californica	1 - 10	NA	Terrestrial	Herbaceous_x000D_ non-graminoid
Aralia.nudicaulis	1 - 10	< 0.5	Terrestrial	Herbaceous_x000D_ non-graminoid
Aralia.racemosa	0.1 - 1	1 - 5	Terrestrial	Herbaceous_x000D_ non-graminoid
Aralia.spinosa	1 - 10	> 5	Terrestrial	Shrub/tree
Arctagrostis.latifolia	0.1 - 1	< 0.5	Terrestrial	Herbaceous_x000D_ graminoid
Arctanthemum.arcticum	NA	< 0.5	Terrestrial	NA
Arctium.minus	1 - 10	0.5 - 1	Terrestrial	Herbaceous_x000D_ non-graminoid
Arctophila.fulva	NA	0.5 - 1	Terrestrial	Herbaceous_x000D_ graminoid
Arctostaphylos.uva-ursi	10 - 100	< 0.5	Terrestrial	Shrub/tree
Arctous.alpina	NA	NA	Terrestrial	Shrub/tree
Arctous.rubra	1 - 10	< 0.5	Terrestrial	Shrub/tree
Ardisia.crenata	> 100	1 - 5	Terrestrial	Shrub/tree
Ardisia.elliptica	NA	NA	Terrestrial	Shrub/tree
Ardisia.glauciflora	NA	NA	Terrestrial	Shrub/tree
Arenaria.lanuginosa	0.1 - 1	< 0.5	Terrestrial	Herbaceous_x000D_ non-graminoid
Arenaria.serpyllifolia	< 0.1	< 0.5	Terrestrial	Herbaceous_x000D_ non-graminoid
Arethusa.bulbosa	< 0.1	< 0.5	Terrestrial	Herbaceous_x000D_ non-graminoid
Arisaema.dracontium	10 - 100	NA	Terrestrial	Herbaceous_x000D_ non-graminoid
Arisaema.triphyllum	10 - 100	< 0.5	Terrestrial	Herbaceous_x000D_ non-graminoid
Aristida.dichotoma	NA	< 0.5	Terrestrial	Herbaceous_x000D_ graminoid
Aristida.purpurascens	0.1 - 1	< 0.5	Terrestrial	Herbaceous_x000D_ graminoid
Aristida.stricta	0.1 - 1	1 - 5	Terrestrial	Herbaceous_x000D_ graminoid
Aristolochia.tomentosa	10 - 100	> 5	Terrestrial	Other
Armeria.maritima	1 - 10	< 0.5	Terrestrial	Herbaceous_x000D_ non-graminoid
Arnica.chamissonis	0.1 - 1	0.5 - 1	Terrestrial	Herbaceous_x000D_ non-graminoid
Arnica.fulgens	0.1 - 1	0.5 - 1	Terrestrial	Herbaceous_x000D_ non-graminoid
Arnica.latifolia	0.1 - 1	0.5 - 1	Terrestrial	Herbaceous_x000D_ non-graminoid
Arnica.longifolia	0.1 - 1	0.5 - 1	Terrestrial	Herbaceous_x000D_ non-graminoid
Arnica.mollis	0.1 - 1	0.5 - 1	Terrestrial	Herbaceous_x000D_ non-graminoid
Arnica.ovata	1 - 10	< 0.5	Terrestrial	Herbaceous_x000D_ non-graminoid
Arnoglossum.plantagineum	1 - 10	0.5 - 1	Terrestrial	Herbaceous_x000D_ non-graminoid
Aronia.arbutifolia	1 - 10	1 - 5	Terrestrial	Shrub/tree
Aronia.melanocarpa	1 - 10	1 - 5	Terrestrial	Shrub/tree
Arrhenatherum.elatius	1 - 10	0.5 - 1	Terrestrial	Herbaceous_x000D_ graminoid
Artemisia.annua	< 0.1	0.5 - 1	Terrestrial	Herbaceous_x000D_ non-graminoid
Artemisia.biennis	NA	0.5 - 1	Terrestrial	Herbaceous_x000D_ non-graminoid
Artemisia.campestris	0.1 - 1	< 0.5	Terrestrial	Herbaceous_x000D_ non-graminoid
Artemisia.cana	0.1 - 1	1 - 5	Terrestrial	Shrub/tree
Artemisia.douglasiana	0.1 - 1	NA	Terrestrial	Shrub/tree
Artemisia.dracunculus	0.1 - 1	0.5 - 1	Terrestrial	Herbaceous_x000D_ non-graminoid
Artemisia.ludoviciana	0.1 - 1	< 0.5	Terrestrial	Herbaceous_x000D_ non-graminoid
Artemisia.norvegica	NA	< 0.5	Terrestrial	Herbaceous_x000D_ non-graminoid
Artemisia.papposa	0.1 - 1	< 0.5	Terrestrial	Shrub/tree
Artemisia.suksdorfii	0.1 - 1	1 - 5	Terrestrial	Herbaceous_x000D_ non-graminoid
Artemisia.tilesii	0.1 - 1	1 - 5	Terrestrial	Herbaceous_x000D_ non-graminoid
Artemisia.vulgaris	0.1 - 1	1 - 5	Terrestrial	Herbaceous_x000D_ non-graminoid
Arthraxon.hispidus	0.1 - 1	NA	Terrestrial	Herbaceous_x000D_ graminoid
Aruncus.dioicus	< 0.1	1 - 5	Terrestrial	Herbaceous_x000D_ non-graminoid
Arundina.graminifolia	NA	NA	Terrestrial	Herbaceous_x000D_ non-graminoid
Arundinaria.gigantea	NA	> 5	Terrestrial	Herbaceous_x000D_ graminoid
Arundo.donax	< 0.1	1 - 5	Terrestrial	Herbaceous_x000D_ graminoid
Asarum.canadense	1 - 10	< 0.5	Terrestrial	Herbaceous_x000D_ non-graminoid
Asclepias.curassavica	NA	< 0.5	Terrestrial	Herbaceous_x000D_ non-graminoid
Asclepias.fascicularis	1 - 10	NA	Terrestrial	Herbaceous_x000D_ non-graminoid
Asclepias.incarnata	1 - 10	1 - 5	Terrestrial	Herbaceous_x000D_ non-graminoid
Asclepias.oenotheroides	1 - 10	NA	Terrestrial	Herbaceous_x000D_ non-graminoid
Asclepias.speciosa	1 - 10	1 - 5	Terrestrial	Herbaceous_x000D_ non-graminoid
Asclepias.subverticillata	NA	< 0.5	Terrestrial	NA
Asclepias.sullivantii	1 - 10	NA	Terrestrial	Herbaceous_x000D_ non-graminoid
Asclepias.syriaca	1 - 10	0.5 - 1	Terrestrial	Herbaceous_x000D_ non-graminoid
Asclepias.verticillata	1 - 10	< 0.5	Terrestrial	Herbaceous_x000D_ non-graminoid
Asimina.parviflora	> 100	0.5 - 1	Terrestrial	Shrub/tree
Asimina.triloba	> 100	> 5	Terrestrial	Shrub/tree
Asparagus.officinalis	10 - 100	0.5 - 1	Terrestrial	Herbaceous_x000D_ non-graminoid
Asperugo.procumbens	1 - 10	< 0.5	Terrestrial	Herbaceous_x000D_ non-graminoid
Asplenium.adiantum-nigrum	< 0.1	< 0.5	Terrestrial	fern
Asplenium.juglandifolium	NA	NA	Terrestrial	fern
Asplenium.scolopendrium	< 0.1	< 0.5	Terrestrial	fern
Asplenium.trichomanes	< 0.1	< 0.5	Terrestrial	fern
Astragalus.agrestis	1 - 10	< 0.5	Terrestrial	Herbaceous_x000D_ non-graminoid
Astragalus.alpinus	1 - 10	< 0.5	Terrestrial	Herbaceous_x000D_ non-graminoid
Astragalus.americanus	1 - 10	NA	Terrestrial	Herbaceous_x000D_ non-graminoid
Astragalus.canadensis	1 - 10	0.5 - 1	Terrestrial	Herbaceous_x000D_ non-graminoid
Astragalus.lentiginosus	1 - 10	< 0.5	Terrestrial	Herbaceous_x000D_ non-graminoid
Astragalus.lentiginosus	1 - 10	< 0.5	Terrestrial	Herbaceous_x000D_ non-graminoid
Asystasia.gangetica	NA	< 0.5	Terrestrial	Herbaceous_x000D_ non-graminoid
Athyrium.filix-femina	< 0.1	0.5 - 1	Terrestrial	fern
Athyrium.filix-femina	< 0.1	0.5 - 1	Terrestrial	fern
Athyrium.filix-femina	< 0.1	0.5 - 1	Terrestrial	fern
Atriplex.amnicola	0.1 - 1	NA	Terrestrial	Shrub/tree
Atriplex.californica	0.1 - 1	NA	Terrestrial	Herbaceous_x000D_ non-graminoid
Atriplex.cristata	1 - 10	< 0.5	Terrestrial	Herbaceous_x000D_ non-graminoid
Atriplex.glabriuscula	1 - 10	< 0.5	Terrestrial	Herbaceous_x000D_ non-graminoid
Atriplex.gmelinii	NA	< 0.5	Terrestrial	NA
Atriplex.hortensis	1 - 10	0.5 - 1	Terrestrial	Herbaceous_x000D_ non-graminoid
Atriplex.lentiformis	0.1 - 1	1 - 5	Terrestrial	Shrub/tree
Atriplex.parryi	NA	NA	Terrestrial	Shrub/tree
Atriplex.patula	1 - 10	0.5 - 1	Terrestrial	Herbaceous_x000D_ non-graminoid
Atriplex.polycarpa	0.1 - 1	1 - 5	Terrestrial	Shrub/tree
Atriplex.prostrata	1 - 10	0.5 - 1	Terrestrial	Herbaceous_x000D_ non-graminoid
Atriplex.rosea	1 - 10	< 0.5	Terrestrial	Herbaceous_x000D_ non-graminoid
Atriplex.semibaccata	1 - 10	< 0.5	Terrestrial	Herbaceous_x000D_ non-graminoid
Atriplex.suberecta	0.1 - 1	NA	Terrestrial	Herbaceous_x000D_ non-graminoid
Atriplex.truncata	1 - 10	< 0.5	Terrestrial	Herbaceous_x000D_ non-graminoid
Avena.sativa	10 - 100	0.5 - 1	Terrestrial	Herbaceous_x000D_ graminoid
Avicennia.germinans	> 100	> 5	Terrestrial	Shrub/tree
Avicennia.marina	> 100	> 5	Terrestrial	Shrub/tree
Axonopus.compressus	0.1 - 1	< 0.5	Terrestrial	Herbaceous_x000D_ graminoid
Axonopus.fissifolius	0.1 - 1	< 0.5	Terrestrial	Herbaceous_x000D_ graminoid
Azolla.filiculoides	< 0.1	< 0.5	Aquatic	fern
Azolla.microphylla	< 0.1	< 0.5	Aquatic	fern
Baccharis.angustifolia	0.1 - 1	1 - 5	Terrestrial	Shrub/tree
Baccharis.halimifolia	0.1 - 1	1 - 5	Terrestrial	Shrub/tree
Baccharis.neglecta	0.1 - 1	1 - 5	Terrestrial	Shrub/tree
Baccharis.salicifolia	0.1 - 1	1 - 5	Terrestrial	Shrub/tree
Baccharis.salicina	< 0.1	1 - 5	Terrestrial	Shrub/tree
Baccharis.sarothroides	0.1 - 1	1 - 5	Terrestrial	Shrub/tree
Baccharis.sergiloides	< 0.1	0.5 - 1	Terrestrial	Shrub/tree
Bacopa.caroliniana	NA	NA	Aquatic	Herbaceous_x000D_ non-graminoid
Bacopa.rotundifolia	0.1 - 1	< 0.5	Terrestrial	Herbaceous_x000D_ non-graminoid
Bambusa.bambos	NA	> 5	Terrestrial	Herbaceous_x000D_ graminoid
Bambusa.vulgaris	NA	> 5	Terrestrial	Herbaceous_x000D_ graminoid
Baptisia.alba	10 - 100	1 - 5	Terrestrial	Herbaceous_x000D_ non-graminoid
Baptisia.australis	10 - 100	NA	Terrestrial	Herbaceous_x000D_ non-graminoid
Barbarea.orthoceras	NA	< 0.5	Terrestrial	Herbaceous_x000D_ non-graminoid
Barbarea.vulgaris	0.1 - 1	< 0.5	Terrestrial	Herbaceous_x000D_ non-graminoid
Barkleyanthus.salicifolius	0.1 - 1	1 - 5	Terrestrial	Shrub/tree
Barringtonia.asiatica	NA	> 5	Terrestrial	Shrub/tree
Bassia.hyssopifolia	0.1 - 1	< 0.5	Terrestrial	Herbaceous_x000D_ non-graminoid
Bassia.scoparia	1 - 10	0.5 - 1	Terrestrial	Herbaceous_x000D_ non-graminoid
Batis.maritima	NA	< 0.5	Terrestrial	Shrub/tree
Beckmannia.syzigachne	0.1 - 1	0.5 - 1	Terrestrial	Herbaceous_x000D_ graminoid
Beckwithia.glacialis	0.1 - 1	< 0.5	Terrestrial	Herbaceous_x000D_ non-graminoid
Bejaria.racemosa	NA	1 - 5	Terrestrial	Shrub/tree
Berberis.thunbergii	10 - 100	1 - 5	Terrestrial	Shrub/tree
Berberis.vulgaris	10 - 100	1 - 5	Terrestrial	Shrub/tree
Berchemia.scandens	10 - 100	< 0.5	Terrestrial	Other
Berula.erecta	0.1 - 1	0.5 - 1	Aquatic	Herbaceous_x000D_ non-graminoid
Betula.alleghaniensis	0.1 - 1	> 5	Terrestrial	Shrub/tree
Betula.glandulosa	0.1 - 1	1 - 5	Terrestrial	Shrub/tree
Betula.lenta	0.1 - 1	> 5	Terrestrial	Shrub/tree
Betula.nana	0.1 - 1	< 0.5	Terrestrial	Shrub/tree
Betula.neoalaskana	NA	NA	Terrestrial	Shrub/tree
Betula.nigra	1 - 10	> 5	Terrestrial	Shrub/tree
Betula.occidentalis	0.1 - 1	> 5	Terrestrial	Shrub/tree
Betula.papyrifera	0.1 - 1	> 5	Terrestrial	Shrub/tree
Betula.papyrifera	0.1 - 1	> 5	Terrestrial	Shrub/tree
Betula.papyrifera	0.1 - 1	> 5	Terrestrial	Shrub/tree
Betula.pendula	0.1 - 1	> 5	Terrestrial	Shrub/tree
Betula.populifolia	< 0.1	> 5	Terrestrial	Shrub/tree
Betula.pubescens	0.1 - 1	> 5	Terrestrial	Shrub/tree
Betula.pumila	0.1 - 1	1 - 5	Terrestrial	Shrub/tree
Bidens.aristosa	1 - 10	1 - 5	Terrestrial	Herbaceous_x000D_ non-graminoid
Bidens.aurea	1 - 10	0.5 - 1	Terrestrial	Herbaceous_x000D_ non-graminoid
Bidens.bigelovii	1 - 10	0.5 - 1	Terrestrial	Herbaceous_x000D_ non-graminoid
Bidens.bipinnata	1 - 10	0.5 - 1	Terrestrial	Herbaceous_x000D_ non-graminoid
Bidens.cernua	1 - 10	< 0.5	Terrestrial	Herbaceous_x000D_ non-graminoid
Bidens.coronata	1 - 10	1 - 5	Terrestrial	Herbaceous_x000D_ non-graminoid
Bidens.discoidea	1 - 10	1 - 5	Terrestrial	Herbaceous_x000D_ non-graminoid
Bidens.frondosa	1 - 10	0.5 - 1	Terrestrial	Herbaceous_x000D_ non-graminoid
Bidens.laevis	1 - 10	0.5 - 1	Terrestrial	Herbaceous_x000D_ non-graminoid
Bidens.mitis	1 - 10	1 - 5	Terrestrial	Herbaceous_x000D_ non-graminoid
Bidens.pilosa	1 - 10	0.5 - 1	Terrestrial	Herbaceous_x000D_ non-graminoid
Bidens.trichosperma	1 - 10	< 0.5	Terrestrial	Herbaceous_x000D_ non-graminoid
Bidens.tripartita	1 - 10	0.5 - 1	Terrestrial	Herbaceous_x000D_ non-graminoid
Bidens.vulgata	1 - 10	NA	Terrestrial	Herbaceous_x000D_ non-graminoid
Bistorta.bistortoides	1 - 10	< 0.5	Terrestrial	Herbaceous_x000D_ non-graminoid
Bixa.orellana	10 - 100	> 5	Terrestrial	Shrub/tree
Blechnum.occidentale	< 0.1	< 0.5	Terrestrial	fern
Blechnum.serrulatum	< 0.1	1 - 5	Terrestrial	fern
Blechnum.spicant	< 0.1	< 0.5	Terrestrial	fern
Blennosperma.bakeri	1 - 10	NA	Terrestrial	Herbaceous_x000D_ non-graminoid
Blennosperma.nanum	1 - 10	NA	Terrestrial	Herbaceous_x000D_ non-graminoid
Blephilia.hirsuta	0.1 - 1	NA	Terrestrial	Herbaceous_x000D_ non-graminoid
Blysmus.rufus	1 - 10	< 0.5	Terrestrial	Herbaceous_x000D_ graminoid
Bocconia.frutescens	10 - 100	NA	Terrestrial	Shrub/tree
Boechera.lemmonii	0.1 - 1	NA	Terrestrial	Herbaceous_x000D_ non-graminoid
Boechera.stricta	0.1 - 1	0.5 - 1	Terrestrial	Herbaceous_x000D_ non-graminoid
Boehmeria.cylindrica	0.1 - 1	1 - 5	Terrestrial	Herbaceous_x000D_ non-graminoid
Boerhavia.erecta	1 - 10	NA	Terrestrial	Herbaceous_x000D_ non-graminoid
Bolbitis.nicotianifolia	< 0.1	NA	NA	fern
Bolboschoenus.fluviatilis	1 - 10	1 - 5	Terrestrial	Herbaceous_x000D_ graminoid
Bolboschoenus.maritimus	1 - 10	0.5 - 1	Terrestrial	Herbaceous_x000D_ graminoid
Bolboschoenus.robustus	0.1 - 1	1 - 5	Terrestrial	Herbaceous_x000D_ graminoid
Boltonia.asteroides	0.1 - 1	1 - 5	Terrestrial	Herbaceous_x000D_ non-graminoid
Borrichia.arborescens	1 - 10	0.5 - 1	Terrestrial	Shrub/tree
Borrichia.frutescens	1 - 10	0.5 - 1	Terrestrial	Shrub/tree
Bothriochloa.barbinodis	0.1 - 1	1 - 5	Terrestrial	Herbaceous_x000D_ graminoid
Bothriochloa.bladhii	0.1 - 1	0.5 - 1	Terrestrial	Herbaceous_x000D_ graminoid
Botrychium.lanceolatum	< 0.1	< 0.5	Terrestrial	fern
Botrychium.lunaria	< 0.1	< 0.5	Terrestrial	fern
Botrychium.matricariifolium	< 0.1	< 0.5	Terrestrial	fern
Botrychium.multifidum	< 0.1	< 0.5	Terrestrial	fern
Botrychium.simplex	< 0.1	< 0.5	Terrestrial	fern
Botrychium.virginianum	< 0.1	< 0.5	Terrestrial	fern
Boykinia.occidentalis	< 0.1	NA	Terrestrial	Herbaceous_x000D_ non-graminoid
Boykinia.rotundifolia	NA	< 0.5	Terrestrial	Herbaceous_x000D_ non-graminoid
Brachyelytrum.erectum	1 - 10	NA	Terrestrial	Herbaceous_x000D_ graminoid
Brasenia.schreberi	1 - 10	NA	NA	Herbaceous_x000D_ non-graminoid
Brassica.juncea	1 - 10	0.5 - 1	Terrestrial	Herbaceous_x000D_ non-graminoid
Brassica.rapa	1 - 10	0.5 - 1	Terrestrial	Herbaceous_x000D_ non-graminoid
Braya.humilis	NA	< 0.5	Terrestrial	Herbaceous_x000D_ non-graminoid
Breynia.disticha	NA	1 - 5	Terrestrial	Shrub/tree
Brickellia.californica	0.1 - 1	NA	Terrestrial	Herbaceous_x000D_ non-graminoid
Briza.media	0.1 - 1	< 0.5	Terrestrial	Herbaceous_x000D_ graminoid
Briza.minor	0.1 - 1	< 0.5	Terrestrial	Herbaceous_x000D_ graminoid
Brodiaea.coronaria	1 - 10	NA	Terrestrial	Herbaceous_x000D_ non-graminoid
Brodiaea.coronaria	1 - 10	NA	Terrestrial	Herbaceous_x000D_ non-graminoid
Brodiaea.elegans	0.1 - 1	NA	Terrestrial	Herbaceous_x000D_ non-graminoid
Bromus.arvensis	1 - 10	< 0.5	Terrestrial	Herbaceous_x000D_ graminoid
Bromus.briziformis	1 - 10	< 0.5	Terrestrial	Herbaceous_x000D_ graminoid
Bromus.ciliatus	1 - 10	0.5 - 1	Terrestrial	Herbaceous_x000D_ graminoid
Bromus.ciliatus	1 - 10	0.5 - 1	Terrestrial	Herbaceous_x000D_ graminoid
Bromus.hordeaceus	1 - 10	< 0.5	Terrestrial	Herbaceous_x000D_ graminoid
Bromus.inermis	1 - 10	0.5 - 1	Terrestrial	Herbaceous_x000D_ graminoid
Bromus.kalmii	1 - 10	1 - 5	Terrestrial	Herbaceous_x000D_ graminoid
Bromus.latiglumis	1 - 10	NA	Terrestrial	Herbaceous_x000D_ graminoid
Bromus.madritensis	1 - 10	< 0.5	Terrestrial	Herbaceous_x000D_ graminoid
Bromus.pubescens	1 - 10	NA	Terrestrial	Herbaceous_x000D_ graminoid
Bromus.vulgaris	1 - 10	< 0.5	Terrestrial	Herbaceous_x000D_ graminoid
Broussonetia.papyrifera	1 - 10	> 5	Terrestrial	Shrub/tree
Browallia.americana	0.1 - 1	NA	Terrestrial	NA
Brugmansia.suaveolens	NA	1 - 5	Terrestrial	Shrub/tree
Buchenavia.tetraphylla	NA	> 5	Terrestrial	Shrub/tree
Buchnera.americana	< 0.1	< 0.5	Terrestrial	Herbaceous_x000D_ non-graminoid
Bucida.buceras	10 - 100	> 5	Terrestrial	Shrub/tree
Buddleja.davidii	< 0.1	1 - 5	Terrestrial	Shrub/tree
Buddleja.madagascariensis	< 0.1	1 - 5	Terrestrial	Other
Bulbostylis.barbata	< 0.1	NA	Terrestrial	Herbaceous_x000D_ graminoid
Bulbostylis.capillaris	< 0.1	NA	Terrestrial	Herbaceous_x000D_ graminoid
Bulbostylis.funckii	NA	< 0.5	Terrestrial	Herbaceous_x000D_ graminoid
Bulbostylis.juncoides	0.1 - 1	< 0.5	Terrestrial	Herbaceous_x000D_ graminoid
Butomus.umbellatus	0.1 - 1	0.5 - 1	NA	Herbaceous_x000D_ non-graminoid
Byrsonima.crassifolia	1 - 10	> 5	Terrestrial	Shrub/tree
Byrsonima.spicata	> 100	NA	Terrestrial	Shrub/tree
Cabomba.caroliniana	1 - 10	NA	Aquatic	Herbaceous_x000D_ non-graminoid
Caesalpinia.bonduc	NA	NA	Terrestrial	Other
Caesalpinia.crista	NA	> 5	Terrestrial	Shrub/tree
Caesalpinia.decapetala	> 100	NA	Terrestrial	Shrub/tree
Cakile.edentula	1 - 10	< 0.5	Terrestrial	Herbaceous_x000D_ non-graminoid
Cakile.maritima	10 - 100	< 0.5	Terrestrial	Herbaceous_x000D_ non-graminoid
Calamagrostis.bolanderi	< 0.1	NA	Terrestrial	Herbaceous_x000D_ graminoid
Calamagrostis.breweri	0.1 - 1	1 - 5	Terrestrial	Herbaceous_x000D_ graminoid
Calamagrostis.canadensis	< 0.1	0.5 - 1	Terrestrial	Herbaceous_x000D_ graminoid
Calamagrostis.coarctata	NA	1 - 5	Terrestrial	Herbaceous_x000D_ graminoid
Calamagrostis.lapponica	NA	< 0.5	Terrestrial	Herbaceous_x000D_ graminoid
Calamagrostis.nutkaensis	0.1 - 1	NA	Terrestrial	Herbaceous_x000D_ graminoid
Calamagrostis.stricta	0.1 - 1	0.5 - 1	Terrestrial	Herbaceous_x000D_ graminoid
Calandrinia.ciliata	0.1 - 1	NA	Terrestrial	Herbaceous_x000D_ non-graminoid
Calathea.lutea	NA	NA	Terrestrial	Herbaceous_x000D_ non-graminoid
Calibrachoa.parviflora	< 0.1	NA	Terrestrial	NA
Calla.palustris	1 - 10	< 0.5	Semiaquatic	Herbaceous_x000D_ non-graminoid
Callicarpa.americana	1 - 10	1 - 5	Terrestrial	Shrub/tree
Callicarpa.dichotoma	NA	1 - 5	Terrestrial	Shrub/tree
Callitriche.hermaphroditica	0.1 - 1	< 0.5	NA	Herbaceous_x000D_ non-graminoid
Callitriche.heterophylla	0.1 - 1	< 0.5	NA	Herbaceous_x000D_ non-graminoid
Callitriche.palustris	0.1 - 1	< 0.5	Aquatic	Herbaceous_x000D_ non-graminoid
Callitriche.stagnalis	< 0.1	< 0.5	Aquatic	Herbaceous_x000D_ non-graminoid
Calluna.vulgaris	< 0.1	< 0.5	Terrestrial	Shrub/tree
Calochortus.nudus	1 - 10	NA	Terrestrial	Herbaceous_x000D_ non-graminoid
Calophyllum.inophyllum	> 100	> 5	Terrestrial	Shrub/tree
Calopogonium.mucunoides	10 - 100	0.5 - 1	Terrestrial	Other
Caltha.leptosepala	0.1 - 1	< 0.5	Terrestrial	Herbaceous_x000D_ non-graminoid
Caltha.palustris	1 - 10	< 0.5	Semiaquatic	Herbaceous_x000D_ non-graminoid
Calycanthus.floridus	10 - 100	NA	Terrestrial	Shrub/tree
Calycanthus.occidentalis	10 - 100	NA	Terrestrial	Shrub/tree
Calycocarpum.lyonii	NA	> 5	Terrestrial	Other
Calypso.bulbosa	< 0.1	NA	Terrestrial	Herbaceous_x000D_ non-graminoid
Calyptocarpus.vialis	1 - 10	NA	Terrestrial	Herbaceous_x000D_ non-graminoid
Calystegia.sepium	10 - 100	1 - 5	Terrestrial	Other
Camassia.leichtlinii	1 - 10	NA	Terrestrial	Herbaceous_x000D_ non-graminoid
Camassia.quamash	1 - 10	0.5 - 1	Terrestrial	Herbaceous_x000D_ non-graminoid
Camassia.scilloides	1 - 10	0.5 - 1	Terrestrial	Herbaceous_x000D_ non-graminoid
Camelina.alyssum	1 - 10	< 0.5	Terrestrial	Herbaceous_x000D_ non-graminoid
Camelina.microcarpa	0.1 - 1	< 0.5	Terrestrial	Herbaceous_x000D_ non-graminoid
Camelina.sativa	0.1 - 1	< 0.5	Terrestrial	Herbaceous_x000D_ non-graminoid
Camelina.sativa	0.1 - 1	< 0.5	Terrestrial	Herbaceous_x000D_ non-graminoid
Camissonia.andina	< 0.1	NA	Terrestrial	Herbaceous_x000D_ non-graminoid
Camissonia.tanacetifolia	0.1 - 1	NA	Terrestrial	Herbaceous_x000D_ non-graminoid
Campanula.aparinoides	0.1 - 1	0.5 - 1	Terrestrial	Herbaceous_x000D_ non-graminoid
Campanula.californica	< 0.1	NA	Terrestrial	Herbaceous_x000D_ non-graminoid
Campanula.parryi	NA	< 0.5	Terrestrial	Herbaceous_x000D_ non-graminoid
Campanula.rotundifolia	< 0.1	< 0.5	Terrestrial	Herbaceous_x000D_ non-graminoid
Campanula.scouleri	0.1 - 1	NA	Terrestrial	Herbaceous_x000D_ non-graminoid
Campanula.uniflora	NA	< 0.5	NA	Herbaceous_x000D_ non-graminoid
Campsis.radicans	1 - 10	0.5 - 1	Terrestrial	Other
Canadanthus.modestus	1 - 10	0.5 - 1	Terrestrial	Herbaceous_x000D_ non-graminoid
Cananga.odorata	10 - 100	> 5	Terrestrial	Shrub/tree
Canavalia.rosea	> 100	NA	Terrestrial	Other
Canna.indica	> 100	NA	Terrestrial	Herbaceous_x000D_ non-graminoid
Caperonia.palustris	1 - 10	NA	NA	Herbaceous_x000D_ non-graminoid
Capraria.biflora	< 0.1	1 - 5	Terrestrial	Herbaceous_x000D_ non-graminoid
Capsella.bursa-pastoris	0.1 - 1	< 0.5	Terrestrial	Herbaceous_x000D_ non-graminoid
Cardamine.bellidifolia	0.1 - 1	< 0.5	Terrestrial	Herbaceous_x000D_ non-graminoid
Cardamine.breweri	0.1 - 1	0.5 - 1	Terrestrial	Herbaceous_x000D_ non-graminoid
Cardamine.bulbosa	NA	< 0.5	Terrestrial	Herbaceous_x000D_ non-graminoid
Cardamine.concatenata	1 - 10	NA	Terrestrial	Herbaceous_x000D_ non-graminoid
Cardamine.cordifolia	0.1 - 1	< 0.5	Terrestrial	Herbaceous_x000D_ non-graminoid
Cardamine.diphylla	NA	NA	Terrestrial	Herbaceous_x000D_ non-graminoid
Cardamine.flexuosa	0.1 - 1	< 0.5	Terrestrial	Herbaceous_x000D_ non-graminoid
Cardamine.hirsuta	0.1 - 1	< 0.5	Terrestrial	Herbaceous_x000D_ non-graminoid
Cardamine.impatiens	0.1 - 1	< 0.5	Terrestrial	Herbaceous_x000D_ non-graminoid
Cardamine.oligosperma	0.1 - 1	0.5 - 1	Terrestrial	Herbaceous_x000D_ non-graminoid
Cardamine.oligosperma	0.1 - 1	0.5 - 1	Terrestrial	Herbaceous_x000D_ non-graminoid
Cardamine.parviflora	< 0.1	< 0.5	Terrestrial	Herbaceous_x000D_ non-graminoid
Cardamine.pensylvanica	0.1 - 1	0.5 - 1	Terrestrial	Herbaceous_x000D_ non-graminoid
Cardamine.pratensis	0.1 - 1	< 0.5	Terrestrial	Herbaceous_x000D_ non-graminoid
Cardiospermum.halicacabum	10 - 100	< 0.5	Terrestrial	Other
Cardiospermum.microcarpum	10 - 100	NA	Terrestrial	Other
Carduus.nutans	1 - 10	0.5 - 1	Terrestrial	Herbaceous_x000D_ non-graminoid
Carex.abscondita	NA	< 0.5	Terrestrial	Herbaceous_x000D_ graminoid
Carex.acutiformis	0.1 - 1	0.5 - 1	Terrestrial	Herbaceous_x000D_ graminoid
Carex.albolutescens	NA	1 - 5	Terrestrial	Herbaceous_x000D_ graminoid
Carex.albonigra	NA	< 0.5	Terrestrial	Herbaceous_x000D_ graminoid
Carex.alma	0.1 - 1	NA	Terrestrial	Herbaceous_x000D_ graminoid
Carex.alopecoidea	0.1 - 1	NA	Terrestrial	Herbaceous_x000D_ graminoid
Carex.amphibola	NA	0.5 - 1	Terrestrial	Herbaceous_x000D_ graminoid
Carex.amplifolia	0.1 - 1	NA	Terrestrial	Herbaceous_x000D_ graminoid
Carex.annectens	0.1 - 1	NA	Terrestrial	Herbaceous_x000D_ graminoid
Carex.aperta	NA	0.5 - 1	Terrestrial	Herbaceous_x000D_ graminoid
Carex.aquatilis	0.1 - 1	0.5 - 1	Terrestrial	Herbaceous_x000D_ graminoid
Carex.atherodes	NA	0.5 - 1	Terrestrial	Herbaceous_x000D_ graminoid
Carex.athrostachya	NA	0.5 - 1	Terrestrial	Herbaceous_x000D_ graminoid
Carex.atlantica	NA	0.5 - 1	Terrestrial	Herbaceous_x000D_ graminoid
Carex.atrofusca	0.1 - 1	< 0.5	Terrestrial	Herbaceous_x000D_ graminoid
Carex.aurea	1 - 10	< 0.5	Terrestrial	Herbaceous_x000D_ graminoid
Carex.austrina	1 - 10	NA	NA	Herbaceous_x000D_ graminoid
Carex.baileyi	NA	0.5 - 1	Terrestrial	Herbaceous_x000D_ graminoid
Carex.barbarae	0.1 - 1	NA	NA	Herbaceous_x000D_ graminoid
Carex.bebbii	NA	0.5 - 1	Terrestrial	Herbaceous_x000D_ graminoid
Carex.bella	0.1 - 1	0.5 - 1	Terrestrial	Herbaceous_x000D_ graminoid
Carex.bicknellii	1 - 10	< 0.5	Terrestrial	Herbaceous_x000D_ graminoid
Carex.bicolor	0.1 - 1	< 0.5	Terrestrial	Herbaceous_x000D_ graminoid
Carex.bigelowii	0.1 - 1	< 0.5	Terrestrial	Herbaceous_x000D_ graminoid
Carex.blanda	NA	0.5 - 1	Terrestrial	Herbaceous_x000D_ graminoid
Carex.brevior	0.1 - 1	< 0.5	Terrestrial	Herbaceous_x000D_ graminoid
Carex.brunnescens	NA	< 0.5	NA	Herbaceous_x000D_ graminoid
Carex.bushii	1 - 10	0.5 - 1	Terrestrial	Herbaceous_x000D_ graminoid
Carex.buxbaumii	1 - 10	0.5 - 1	Terrestrial	Herbaceous_x000D_ graminoid
Carex.canescens	0.1 - 1	< 0.5	Terrestrial	Herbaceous_x000D_ graminoid
Carex.capillaris	0.1 - 1	< 0.5	Terrestrial	Herbaceous_x000D_ graminoid
Carex.capitata	1 - 10	< 0.5	Terrestrial	Herbaceous_x000D_ graminoid
Carex.cephalophora	0.1 - 1	0.5 - 1	Terrestrial	Herbaceous_x000D_ graminoid
Carex.cherokeensis	1 - 10	< 0.5	Terrestrial	Herbaceous_x000D_ graminoid
Carex.chordorrhiza	1 - 10	< 0.5	Terrestrial	Herbaceous_x000D_ graminoid
Carex.comosa	1 - 10	1 - 5	Terrestrial	Herbaceous_x000D_ graminoid
Carex.conoidea	0.1 - 1	0.5 - 1	Terrestrial	Herbaceous_x000D_ graminoid
Carex.crawei	1 - 10	NA	Terrestrial	Herbaceous_x000D_ graminoid
Carex.crawfordii	NA	0.5 - 1	Terrestrial	Herbaceous_x000D_ graminoid
Carex.crinita	0.1 - 1	1 - 5	Terrestrial	Herbaceous_x000D_ graminoid
Carex.cristatella	0.1 - 1	0.5 - 1	Terrestrial	Herbaceous_x000D_ graminoid
Carex.crus-corvi	1 - 10	0.5 - 1	Terrestrial	Herbaceous_x000D_ graminoid
Carex.cusickii	0.1 - 1	NA	Terrestrial	Herbaceous_x000D_ graminoid
Carex.davisii	1 - 10	NA	Terrestrial	Herbaceous_x000D_ graminoid
Carex.debilis	NA	0.5 - 1	Terrestrial	Herbaceous_x000D_ graminoid
Carex.decomposita	NA	1 - 5	Terrestrial	Herbaceous_x000D_ graminoid
Carex.densa	0.1 - 1	NA	Terrestrial	Herbaceous_x000D_ graminoid
Carex.deweyana	NA	1 - 5	Terrestrial	Herbaceous_x000D_ graminoid
Carex.diandra	0.1 - 1	< 0.5	Terrestrial	Herbaceous_x000D_ graminoid
Carex.digitalis	1 - 10	< 0.5	Terrestrial	Herbaceous_x000D_ graminoid
Carex.disperma	NA	0.5 - 1	Terrestrial	Herbaceous_x000D_ graminoid
Carex.divisa	0.1 - 1	0.5 - 1	Terrestrial	Herbaceous_x000D_ graminoid
Carex.divulsa	1 - 10	< 0.5	Terrestrial	Herbaceous_x000D_ graminoid
Carex.douglasii	NA	< 0.5	Terrestrial	Herbaceous_x000D_ graminoid
Carex.eburnea	0.1 - 1	< 0.5	Terrestrial	Herbaceous_x000D_ graminoid
Carex.echinata	0.1 - 1	< 0.5	Terrestrial	Herbaceous_x000D_ graminoid
Carex.extensa	1 - 10	< 0.5	Terrestrial	Herbaceous_x000D_ graminoid
Carex.festucacea	1 - 10	NA	Terrestrial	Herbaceous_x000D_ graminoid
Carex.flaccosperma	NA	< 0.5	Terrestrial	Herbaceous_x000D_ graminoid
Carex.flava	1 - 10	< 0.5	Terrestrial	Herbaceous_x000D_ graminoid
Carex.foenea	1 - 10	< 0.5	NA	Herbaceous_x000D_ graminoid
Carex.folliculata	1 - 10	NA	Terrestrial	Herbaceous_x000D_ graminoid
Carex.fracta	0.1 - 1	NA	NA	Herbaceous_x000D_ graminoid
Carex.frankii	1 - 10	0.5 - 1	Terrestrial	Herbaceous_x000D_ graminoid
Carex.fuliginosa	NA	< 0.5	Terrestrial	Herbaceous_x000D_ graminoid
Carex.glaucescens	1 - 10	1 - 5	Terrestrial	Herbaceous_x000D_ graminoid
Carex.glaucodea	1 - 10	0.5 - 1	Terrestrial	Herbaceous_x000D_ graminoid
Carex.gmelinii	1 - 10	NA	Terrestrial	Herbaceous_x000D_ graminoid
Carex.gracillima	1 - 10	0.5 - 1	Terrestrial	Herbaceous_x000D_ graminoid
Carex.granularis	0.1 - 1	0.5 - 1	Terrestrial	Herbaceous_x000D_ graminoid
Carex.gravida	NA	NA	Terrestrial	Herbaceous_x000D_ graminoid
Carex.grayi	10 - 100	0.5 - 1	Terrestrial	Herbaceous_x000D_ graminoid
Carex.grisea	1 - 10	0.5 - 1	Terrestrial	Herbaceous_x000D_ graminoid
Carex.harfordii	0.1 - 1	NA	Terrestrial	Herbaceous_x000D_ graminoid
Carex.heleonastes	NA	< 0.5	Terrestrial	Herbaceous_x000D_ graminoid
Carex.hendersonii	NA	0.5 - 1	Terrestrial	Herbaceous_x000D_ graminoid
Carex.heteroneura	0.1 - 1	NA	Terrestrial	Herbaceous_x000D_ graminoid
Carex.hoodii	1 - 10	NA	Terrestrial	Herbaceous_x000D_ graminoid
Carex.hyalinolepis	NA	1 - 5	Terrestrial	Herbaceous_x000D_ graminoid
Carex.hystericina	0.1 - 1	NA	Terrestrial	Herbaceous_x000D_ graminoid
Carex.illota	0.1 - 1	NA	Terrestrial	Herbaceous_x000D_ graminoid
Carex.interior	0.1 - 1	< 0.5	Terrestrial	Herbaceous_x000D_ graminoid
Carex.intumescens	10 - 100	0.5 - 1	Terrestrial	Herbaceous_x000D_ graminoid
Carex.jonesii	< 0.1	NA	Terrestrial	Herbaceous_x000D_ graminoid
Carex.joorii	NA	1 - 5	Terrestrial	Herbaceous_x000D_ graminoid
Carex.lachenalii	0.1 - 1	< 0.5	Terrestrial	Herbaceous_x000D_ graminoid
Carex.lacustris	1 - 10	1 - 5	Terrestrial	Herbaceous_x000D_ graminoid
Carex.laeviculmis	0.1 - 1	NA	NA	Herbaceous_x000D_ graminoid
Carex.lasiocarpa	1 - 10	0.5 - 1	Terrestrial	Herbaceous_x000D_ graminoid
Carex.laxiflora	NA	NA	Terrestrial	Herbaceous_x000D_ graminoid
Carex.lenticularis	0.1 - 1	0.5 - 1	Terrestrial	Herbaceous_x000D_ graminoid
Carex.lenticularis	0.1 - 1	0.5 - 1	Terrestrial	Herbaceous_x000D_ graminoid
Carex.lenticularis	0.1 - 1	0.5 - 1	Terrestrial	Herbaceous_x000D_ graminoid
Carex.leporina	0.1 - 1	< 0.5	Terrestrial	Herbaceous_x000D_ graminoid
Carex.leptalea	0.1 - 1	< 0.5	Terrestrial	Herbaceous_x000D_ graminoid
Carex.leptonervia	NA	0.5 - 1	Terrestrial	Herbaceous_x000D_ graminoid
Carex.limosa	1 - 10	< 0.5	Terrestrial	Herbaceous_x000D_ graminoid
Carex.livida	0.1 - 1	< 0.5	Terrestrial	Herbaceous_x000D_ graminoid
Carex.lupulina	1 - 10	1 - 5	Terrestrial	Herbaceous_x000D_ graminoid
Carex.lurida	1 - 10	0.5 - 1	Terrestrial	Herbaceous_x000D_ graminoid
Carex.luzulifolia	0.1 - 1	NA	Terrestrial	Herbaceous_x000D_ graminoid
Carex.luzulina	1 - 10	0.5 - 1	Terrestrial	Herbaceous_x000D_ graminoid
Carex.lyngbyei	0.1 - 1	< 0.5	Terrestrial	Herbaceous_x000D_ graminoid
Carex.mackenziei	1 - 10	NA	Terrestrial	Herbaceous_x000D_ graminoid
Carex.magellanica	1 - 10	< 0.5	Terrestrial	Herbaceous_x000D_ graminoid
Carex.mariposana	NA	0.5 - 1	Terrestrial	Herbaceous_x000D_ graminoid
Carex.maritima	1 - 10	< 0.5	Terrestrial	Herbaceous_x000D_ graminoid
Carex.meadii	1 - 10	< 0.5	Terrestrial	Herbaceous_x000D_ graminoid
Carex.membranacea	1 - 10	NA	Terrestrial	Herbaceous_x000D_ graminoid
Carex.mertensii	0.1 - 1	1 - 5	Terrestrial	Herbaceous_x000D_ graminoid
Carex.microglochin	0.1 - 1	< 0.5	Terrestrial	Herbaceous_x000D_ graminoid
Carex.microptera	0.1 - 1	0.5 - 1	Terrestrial	Herbaceous_x000D_ graminoid
Carex.molesta	NA	0.5 - 1	Terrestrial	Herbaceous_x000D_ graminoid
Carex.muricata	1 - 10	< 0.5	Terrestrial	Herbaceous_x000D_ graminoid
Carex.muskingumensis	0.1 - 1	0.5 - 1	Terrestrial	Herbaceous_x000D_ graminoid
Carex.nardina	NA	NA	Terrestrial	Herbaceous_x000D_ graminoid
Carex.nigra	0.1 - 1	< 0.5	Terrestrial	Herbaceous_x000D_ graminoid
Carex.normalis	0.1 - 1	1 - 5	Terrestrial	Herbaceous_x000D_ graminoid
Carex.norvegica	0.1 - 1	< 0.5	Terrestrial	Herbaceous_x000D_ graminoid
Carex.norvegica	0.1 - 1	< 0.5	Terrestrial	Herbaceous_x000D_ graminoid
Carex.nova	NA	< 0.5	Terrestrial	Herbaceous_x000D_ graminoid
Carex.obnupta	0.1 - 1	0.5 - 1	Terrestrial	Herbaceous_x000D_ graminoid
Carex.oligosperma	1 - 10	0.5 - 1	Terrestrial	Herbaceous_x000D_ graminoid
Carex.pallescens	1 - 10	< 0.5	Terrestrial	Herbaceous_x000D_ graminoid
Carex.pansa	0.1 - 1	NA	Terrestrial	Herbaceous_x000D_ graminoid
Carex.pauciflora	0.1 - 1	< 0.5	Terrestrial	Herbaceous_x000D_ graminoid
Carex.pedunculata	NA	0.5 - 1	Terrestrial	Herbaceous_x000D_ graminoid
Carex.pellita	1 - 10	NA	Terrestrial	Herbaceous_x000D_ graminoid
Carex.pendula	0.1 - 1	0.5 - 1	Terrestrial	Herbaceous_x000D_ graminoid
Carex.phaeocephala	1 - 10	NA	Terrestrial	Herbaceous_x000D_ graminoid
Carex.pluriflora	0.1 - 1	NA	Terrestrial	Herbaceous_x000D_ graminoid
Carex.polymorpha	NA	0.5 - 1	Terrestrial	Herbaceous_x000D_ graminoid
Carex.praegracilis	0.1 - 1	0.5 - 1	Terrestrial	Herbaceous_x000D_ graminoid
Carex.prasina	NA	0.5 - 1	Terrestrial	Herbaceous_x000D_ graminoid
Carex.projecta	0.1 - 1	0.5 - 1	Terrestrial	Herbaceous_x000D_ graminoid
Carex.pseudocyperus	0.1 - 1	0.5 - 1	Terrestrial	Herbaceous_x000D_ graminoid
Carex.pumila	1 - 10	NA	Terrestrial	Herbaceous_x000D_ graminoid
Carex.pyrenaica	0.1 - 1	NA	Terrestrial	Herbaceous_x000D_ graminoid
Carex.radiata	1 - 10	NA	Terrestrial	Herbaceous_x000D_ graminoid
Carex.ramenskii	0.1 - 1	< 0.5	Terrestrial	Herbaceous_x000D_ graminoid
Carex.rariflora	1 - 10	0.5 - 1	Terrestrial	Herbaceous_x000D_ graminoid
Carex.raynoldsii	1 - 10	0.5 - 1	Terrestrial	Herbaceous_x000D_ graminoid
Carex.recta	NA	0.5 - 1	Terrestrial	Herbaceous_x000D_ graminoid
Carex.retrorsa	1 - 10	NA	Terrestrial	Herbaceous_x000D_ graminoid
Carex.richardsonii	NA	< 0.5	Terrestrial	Herbaceous_x000D_ graminoid
Carex.rosea	0.1 - 1	NA	Terrestrial	Herbaceous_x000D_ graminoid
Carex.rostrata	1 - 10	< 0.5	Terrestrial	Herbaceous_x000D_ graminoid
Carex.rotundata	0.1 - 1	NA	Terrestrial	Herbaceous_x000D_ graminoid
Carex.rupestris	NA	< 0.5	Terrestrial	Herbaceous_x000D_ graminoid
Carex.sartwellii	0.1 - 1	< 0.5	Terrestrial	Herbaceous_x000D_ graminoid
Carex.saxatilis	0.1 - 1	< 0.5	Terrestrial	Herbaceous_x000D_ graminoid
Carex.scabrata	1 - 10	0.5 - 1	Terrestrial	Herbaceous_x000D_ graminoid
Carex.scirpoidea	NA	< 0.5	Terrestrial	Herbaceous_x000D_ graminoid
Carex.scoparia	NA	0.5 - 1	Terrestrial	Herbaceous_x000D_ graminoid
Carex.scopulorum	0.1 - 1	< 0.5	Terrestrial	Herbaceous_x000D_ graminoid
Carex.serratodens	0.1 - 1	NA	Terrestrial	Herbaceous_x000D_ graminoid
Carex.shortiana	NA	0.5 - 1	Terrestrial	Herbaceous_x000D_ graminoid
Carex.siccata	NA	< 0.5	Terrestrial	Herbaceous_x000D_ graminoid
Carex.simulata	NA	< 0.5	Terrestrial	Herbaceous_x000D_ graminoid
Carex.sparganioides	NA	< 0.5	Terrestrial	Herbaceous_x000D_ graminoid
Carex.spectabilis	0.1 - 1	NA	Terrestrial	Herbaceous_x000D_ graminoid
Carex.spicata	1 - 10	< 0.5	Terrestrial	Herbaceous_x000D_ graminoid
Carex.spissa	0.1 - 1	NA	Terrestrial	Herbaceous_x000D_ graminoid
Carex.sprengelii	1 - 10	NA	Terrestrial	Herbaceous_x000D_ graminoid
Carex.squarrosa	NA	0.5 - 1	Terrestrial	Herbaceous_x000D_ graminoid
Carex.stipata	0.1 - 1	1 - 5	Terrestrial	Herbaceous_x000D_ graminoid
Carex.straminea	NA	0.5 - 1	Terrestrial	Herbaceous_x000D_ graminoid
Carex.stricta	0.1 - 1	1 - 5	Terrestrial	Herbaceous_x000D_ graminoid
Carex.suberecta	0.1 - 1	NA	Terrestrial	Herbaceous_x000D_ graminoid
Carex.subspathacea	0.1 - 1	< 0.5	Terrestrial	Herbaceous_x000D_ graminoid
Carex.sylvatica	1 - 10	< 0.5	Terrestrial	Herbaceous_x000D_ graminoid
Carex.tenera	0.1 - 1	0.5 - 1	Terrestrial	Herbaceous_x000D_ graminoid
Carex.tenuiflora	NA	NA	Terrestrial	Herbaceous_x000D_ graminoid
Carex.torta	NA	0.5 - 1	Terrestrial	Herbaceous_x000D_ graminoid
Carex.tribuloides	NA	0.5 - 1	Terrestrial	Herbaceous_x000D_ graminoid
Carex.trichocarpa	NA	1 - 5	Terrestrial	Herbaceous_x000D_ graminoid
Carex.trisperma	0.1 - 1	0.5 - 1	Terrestrial	Herbaceous_x000D_ graminoid
Carex.tuckermanii	1 - 10	NA	Terrestrial	Herbaceous_x000D_ graminoid
Carex.tumulicola	1 - 10	NA	Terrestrial	Herbaceous_x000D_ graminoid
Carex.typhina	1 - 10	0.5 - 1	Terrestrial	Herbaceous_x000D_ graminoid
Carex.unilateralis	0.1 - 1	NA	Terrestrial	Herbaceous_x000D_ graminoid
Carex.utriculata	0.1 - 1	1 - 5	Terrestrial	Herbaceous_x000D_ graminoid
Carex.vaginata	1 - 10	0.5 - 1	Terrestrial	Herbaceous_x000D_ graminoid
Carex.vesicaria	0.1 - 1	0.5 - 1	Terrestrial	Herbaceous_x000D_ graminoid
Carex.viridula	0.1 - 1	< 0.5	Terrestrial	Herbaceous_x000D_ graminoid
Carex.vulpinoidea	0.1 - 1	< 0.5	Terrestrial	Herbaceous_x000D_ graminoid
Carica.papaya	10 - 100	> 5	Terrestrial	Shrub/tree
Carphephorus.paniculatus	1 - 10	0.5 - 1	Terrestrial	Herbaceous_x000D_ non-graminoid
Carpinus.caroliniana	10 - 100	> 5	Terrestrial	Shrub/tree
Carpobrotus.chilensis	0.1 - 1	NA	Terrestrial	Other
Carum.carvi	1 - 10	< 0.5	Terrestrial	Herbaceous_x000D_ non-graminoid
Carya.aquatica	> 100	> 5	Terrestrial	Shrub/tree
Carya.cordiformis	> 100	> 5	Terrestrial	Shrub/tree
Carya.glabra	> 100	> 5	Terrestrial	Shrub/tree
Carya.illinoinensis	> 100	> 5	Terrestrial	Shrub/tree
Carya.laciniosa	> 100	> 5	Terrestrial	Shrub/tree
Carya.myristiciformis	> 100	> 5	Terrestrial	Shrub/tree
Carya.ovata	> 100	> 5	Terrestrial	Shrub/tree
Casasia.clusiifolia	NA	1 - 5	Terrestrial	Shrub/tree
Casearia.arborea	1 - 10	> 5	Terrestrial	Shrub/tree
Casearia.decandra	> 100	> 5	Terrestrial	Shrub/tree
Casearia.guianensis	1 - 10	> 5	Terrestrial	Shrub/tree
Casearia.sylvestris	1 - 10	> 5	Terrestrial	Shrub/tree
Cassiope.mertensiana	< 0.1	NA	Terrestrial	Shrub/tree
Cassiope.tetragona	NA	< 0.5	Terrestrial	Shrub/tree
Cassipourea.guianensis	1 - 10	> 5	Terrestrial	Shrub/tree
Cassytha.filiformis	10 - 100	1 - 5	Terrestrial	Other
Castilleja.ambigua	0.1 - 1	NA	Terrestrial	Herbaceous_x000D_ non-graminoid
Castilleja.coccinea	< 0.1	< 0.5	Terrestrial	Herbaceous_x000D_ non-graminoid
Castilleja.lineata	NA	< 0.5	Terrestrial	NA
Castilleja.miniata	0.1 - 1	NA	Terrestrial	Herbaceous_x000D_ non-graminoid
Castilleja.minor	0.1 - 1	NA	Terrestrial	Herbaceous_x000D_ non-graminoid
Castilleja.occidentalis	NA	< 0.5	Terrestrial	NA
Castilleja.sulphurea	0.1 - 1	NA	Terrestrial	Herbaceous_x000D_ non-graminoid
Castilleja.tenuis	0.1 - 1	NA	Terrestrial	Herbaceous_x000D_ non-graminoid
Castilleja.unalaschcensis	0.1 - 1	NA	Terrestrial	Herbaceous_x000D_ non-graminoid
Casuarina.cunninghamiana	0.1 - 1	> 5	Terrestrial	Shrub/tree
Casuarina.equisetifolia	1 - 10	> 5	Terrestrial	Shrub/tree
Casuarina.glauca	1 - 10	> 5	Terrestrial	Shrub/tree
Catabrosa.aquatica	0.1 - 1	< 0.5	Semiaquatic	Herbaceous_x000D_ graminoid
Catalpa.bignonioides	10 - 100	> 5	Terrestrial	Shrub/tree
Catalpa.speciosa	10 - 100	> 5	Terrestrial	Shrub/tree
Catharanthus.roseus	1 - 10	NA	Terrestrial	Shrub/tree
Cecropia.schreberiana	0.1 - 1	> 5	Terrestrial	Shrub/tree
Cedrela.odorata	10 - 100	> 5	Terrestrial	Shrub/tree
Celastrus.orbiculatus	1 - 10	1 - 5	Terrestrial	Other
Celastrus.scandens	10 - 100	0.5 - 1	Terrestrial	Other
Celosia.argentea	0.1 - 1	0.5 - 1	Terrestrial	Herbaceous_x000D_ non-graminoid
Celtis.laevigata	10 - 100	> 5	Terrestrial	Shrub/tree
Celtis.laevigata	10 - 100	> 5	Terrestrial	Shrub/tree
Celtis.occidentalis	10 - 100	> 5	Terrestrial	Shrub/tree
Cenchrus.ciliaris	1 - 10	0.5 - 1	Terrestrial	Herbaceous_x000D_ graminoid
Cenchrus.echinatus	10 - 100	NA	Terrestrial	Herbaceous_x000D_ graminoid
Cenchrus.longispinus	10 - 100	NA	Terrestrial	Herbaceous_x000D_ graminoid
Cenchrus.tribuloides	1 - 10	NA	Terrestrial	Herbaceous_x000D_ graminoid
Centaurea.jacea	1 - 10	< 0.5	Terrestrial	Herbaceous_x000D_ non-graminoid
Centaurium.beyrichii	< 0.1	NA	NA	Herbaceous_x000D_ non-graminoid
Centaurium.erythraea	< 0.1	< 0.5	Terrestrial	Herbaceous_x000D_ non-graminoid
Centaurium.pulchellum	< 0.1	< 0.5	Terrestrial	Herbaceous_x000D_ non-graminoid
Centaurium.spicatum	NA	< 0.5	Terrestrial	Herbaceous_x000D_ non-graminoid
Centaurium.tenuiflorum	< 0.1	< 0.5	Terrestrial	Herbaceous_x000D_ non-graminoid
Centella.asiatica	1 - 10	< 0.5	Terrestrial	Herbaceous_x000D_ non-graminoid
Centipeda.minima	< 0.1	< 0.5	Terrestrial	Herbaceous_x000D_ non-graminoid
Centratherum.punctatum	1 - 10	NA	Terrestrial	NA
Centromadia.fitchii	1 - 10	< 0.5	Terrestrial	Herbaceous_x000D_ non-graminoid
Centromadia.parryi	0.1 - 1	NA	Terrestrial	Herbaceous_x000D_ non-graminoid
Centrosema.pubescens	10 - 100	1 - 5	Terrestrial	Other
Cephalanthus.occidentalis	1 - 10	1 - 5	Terrestrial	Shrub/tree
Cerastium.arvense	0.1 - 1	< 0.5	Terrestrial	Herbaceous_x000D_ non-graminoid
Cerastium.beeringianum	NA	NA	Terrestrial	Herbaceous_x000D_ non-graminoid
Cerastium.brachypodum	< 0.1	NA	Terrestrial	Herbaceous_x000D_ non-graminoid
Cerastium.fontanum	0.1 - 1	< 0.5	Terrestrial	Herbaceous_x000D_ non-graminoid
Cerastium.glomeratum	< 0.1	< 0.5	Terrestrial	Herbaceous_x000D_ non-graminoid
Cerastium.nutans	NA	< 0.5	Terrestrial	Herbaceous_x000D_ non-graminoid
Cerastium.regelii	NA	< 0.5	Terrestrial	Herbaceous_x000D_ non-graminoid
Ceratophyllum.demersum	1 - 10	< 0.5	Aquatic	Herbaceous_x000D_ non-graminoid
Cercis.canadensis	10 - 100	1 - 5	Terrestrial	Shrub/tree
Cestrum.diurnum	NA	NA	Terrestrial	Shrub/tree
Cestrum.nocturnum	NA	1 - 5	Terrestrial	Shrub/tree
Chaerophyllum.procumbens	1 - 10	< 0.5	Terrestrial	Herbaceous_x000D_ non-graminoid
Chaerophyllum.tainturieri	1 - 10	NA	Terrestrial	Herbaceous_x000D_ non-graminoid
Chamaecrista.diphylla	1 - 10	NA	Terrestrial	NA
Chamaecrista.fasciculata	1 - 10	0.5 - 1	Terrestrial	Herbaceous_x000D_ non-graminoid
Chamaecrista.nictitans	1 - 10	NA	Terrestrial	Herbaceous_x000D_ non-graminoid
Chamaecyparis.lawsoniana	1 - 10	> 5	Terrestrial	Shrub/tree
Chamaecyparis.thyoides	1 - 10	> 5	Terrestrial	Shrub/tree
Chamaedaphne.calyculata	< 0.1	0.5 - 1	Terrestrial	Shrub/tree
Chamaenerion.angustifolium	0.1 - 1	1 - 5	NA	Herbaceous_x000D_ non-graminoid
Chamissoa.altissima	1 - 10	NA	Terrestrial	Other
Chasmanthium.latifolium	1 - 10	1 - 5	Terrestrial	Herbaceous_x000D_ graminoid
Chasmanthium.laxum	1 - 10	1 - 5	Terrestrial	Herbaceous_x000D_ graminoid
Cheilocostus.speciosus	10 - 100	1 - 5	Terrestrial	Herbaceous_x000D_ non-graminoid
Chelidonium.majus	0.1 - 1	< 0.5	Terrestrial	Herbaceous_x000D_ non-graminoid
Chelone.glabra	0.1 - 1	1 - 5	Terrestrial	Herbaceous_x000D_ non-graminoid
Chenopodium.album	0.1 - 1	0.5 - 1	Terrestrial	Herbaceous_x000D_ non-graminoid
Chenopodium.chenopodioides	0.1 - 1	< 0.5	Terrestrial	Herbaceous_x000D_ non-graminoid
Chenopodium.foliosum	0.1 - 1	< 0.5	Terrestrial	Herbaceous_x000D_ non-graminoid
Chenopodium.fremontii	0.1 - 1	0.5 - 1	Terrestrial	Herbaceous_x000D_ non-graminoid
Chenopodium.glaucum	0.1 - 1	< 0.5	Terrestrial	Herbaceous_x000D_ non-graminoid
Chenopodium.leptophyllum	0.1 - 1	0.5 - 1	Terrestrial	Herbaceous_x000D_ non-graminoid
Chenopodium.murale	0.1 - 1	< 0.5	Terrestrial	Herbaceous_x000D_ non-graminoid
Chenopodium.rubrum	0.1 - 1	0.5 - 1	Terrestrial	Herbaceous_x000D_ non-graminoid
Chilopsis.linearis	1 - 10	> 5	Terrestrial	Shrub/tree
Chiococca.alba	10 - 100	< 0.5	Terrestrial	Other
Chionanthus.virginicus	> 100	1 - 5	Terrestrial	Shrub/tree
Chionophila.jamesii	NA	< 0.5	Terrestrial	Herbaceous_x000D_ non-graminoid
Chloris.barbata	0.1 - 1	NA	Terrestrial	Herbaceous_x000D_ graminoid
Chloris.gayana	0.1 - 1	1 - 5	Terrestrial	Herbaceous_x000D_ graminoid
Chloris.virgata	0.1 - 1	0.5 - 1	Terrestrial	Herbaceous_x000D_ graminoid
Christella.dentata	< 0.1	0.5 - 1	Terrestrial	fern
Chromolaena.odorata	0.1 - 1	1 - 5	Terrestrial	Shrub/tree
Chrysobalanus.icaco	> 100	> 5	Terrestrial	Shrub/tree
Chrysophyllum.argenteum	> 100	> 5	Terrestrial	Shrub/tree
Chrysopogon.zizanioides	NA	1 - 5	Terrestrial	Herbaceous_x000D_ graminoid
Chrysopsis.mariana	0.1 - 1	0.5 - 1	Terrestrial	NA
Chrysosplenium.alternifolium	< 0.1	< 0.5	Terrestrial	Herbaceous_x000D_ non-graminoid
Chrysosplenium.americanum	0.1 - 1	< 0.5	Terrestrial	Herbaceous_x000D_ non-graminoid
Cicendia.quadrangularis	< 0.1	< 0.5	Terrestrial	Herbaceous_x000D_ non-graminoid
Cichorium.intybus	1 - 10	0.5 - 1	Terrestrial	Herbaceous_x000D_ non-graminoid
Cicuta.bulbifera	1 - 10	0.5 - 1	Terrestrial	Herbaceous_x000D_ non-graminoid
Cicuta.douglasii	1 - 10	1 - 5	Terrestrial	Herbaceous_x000D_ non-graminoid
Cicuta.maculata	1 - 10	NA	Terrestrial	Herbaceous_x000D_ non-graminoid
Cicuta.virosa	1 - 10	0.5 - 1	Terrestrial	Herbaceous_x000D_ non-graminoid
Cinna.arundinacea	0.1 - 1	1 - 5	Terrestrial	Herbaceous_x000D_ graminoid
Cinna.latifolia	0.1 - 1	1 - 5	Terrestrial	Herbaceous_x000D_ graminoid
Cinnamomum.camphora	> 100	> 5	Terrestrial	Shrub/tree
Circaea.alpina	0.1 - 1	< 0.5	Terrestrial	Herbaceous_x000D_ non-graminoid
Cirsium.andrewsii	1 - 10	NA	Terrestrial	Herbaceous_x000D_ non-graminoid
Cirsium.arvense	1 - 10	0.5 - 1	Terrestrial	Herbaceous_x000D_ non-graminoid
Cirsium.discolor	1 - 10	1 - 5	Terrestrial	Herbaceous_x000D_ non-graminoid
Cirsium.douglasii	1 - 10	NA	Terrestrial	Herbaceous_x000D_ non-graminoid
Cirsium.drummondii	1 - 10	NA	Terrestrial	Herbaceous_x000D_ non-graminoid
Cirsium.foliosum	1 - 10	1 - 5	Terrestrial	Herbaceous_x000D_ non-graminoid
Cirsium.hydrophilum	1 - 10	NA	Terrestrial	Herbaceous_x000D_ non-graminoid
Cirsium.mohavense	1 - 10	NA	Terrestrial	Herbaceous_x000D_ non-graminoid
Cirsium.muticum	1 - 10	1 - 5	Terrestrial	Herbaceous_x000D_ non-graminoid
Cirsium.palustre	1 - 10	0.5 - 1	Terrestrial	Herbaceous_x000D_ non-graminoid
Cirsium.scariosum	1 - 10	NA	Terrestrial	Herbaceous_x000D_ non-graminoid
Cirsium.undulatum	1 - 10	1 - 5	Terrestrial	Herbaceous_x000D_ non-graminoid
Cirsium.undulatum	1 - 10	1 - 5	Terrestrial	Herbaceous_x000D_ non-graminoid
Cirsium.vulgare	1 - 10	0.5 - 1	Terrestrial	Herbaceous_x000D_ non-graminoid
Cissus.erosa	10 - 100	1 - 5	Terrestrial	Other
Cissus.trifoliata	NA	> 5	Terrestrial	Other
Cissus.verticillata	NA	NA	Terrestrial	Other
Cistanthe.ambigua	0.1 - 1	NA	Terrestrial	Herbaceous_x000D_ non-graminoid
Citharexylum.caudatum	NA	NA	Terrestrial	Shrub/tree
Citharexylum.spinosum	> 100	> 5	Terrestrial	Shrub/tree
Citrullus.lanatus	10 - 100	0.5 - 1	Terrestrial	Other
Citrus.aurantiifolia	10 - 100	NA	Terrestrial	NA
Citrus.medica	NA	> 5	Terrestrial	Shrub/tree
Citrus.reticulata	10 - 100	NA	Terrestrial	Shrub/tree
Cladium.mariscoides	1 - 10	NA	Terrestrial	Herbaceous_x000D_ graminoid
Cladium.mariscus	1 - 10	1 - 5	Terrestrial	Herbaceous_x000D_ graminoid
Claytonia.caroliniana	NA	NA	Terrestrial	Herbaceous_x000D_ non-graminoid
Claytonia.gypsophiloides	0.1 - 1	NA	Terrestrial	Herbaceous_x000D_ non-graminoid
Claytonia.lanceolata	1 - 10	NA	Terrestrial	Herbaceous_x000D_ non-graminoid
Claytonia.megarhiza	NA	< 0.5	Terrestrial	Herbaceous_x000D_ non-graminoid
Claytonia.nevadensis	0.1 - 1	NA	Terrestrial	Herbaceous_x000D_ non-graminoid
Claytonia.parviflora	0.1 - 1	NA	Terrestrial	Herbaceous_x000D_ non-graminoid
Claytonia.perfoliata	0.1 - 1	< 0.5	Terrestrial	Herbaceous_x000D_ non-graminoid
Claytonia.sibirica	1 - 10	< 0.5	Terrestrial	Herbaceous_x000D_ non-graminoid
Claytonia.virginica	1 - 10	< 0.5	Terrestrial	Herbaceous_x000D_ non-graminoid
Clematis.ligusticifolia	1 - 10	< 0.5	Terrestrial	Other
Clematis.pitcheri	10 - 100	NA	Terrestrial	Other
Clematis.terniflora	1 - 10	> 5	Terrestrial	Other
Clematis.virginiana	1 - 10	1 - 5	Terrestrial	Other
Clematis.vitalba	1 - 10	> 5	Terrestrial	Other
Cleome.gynandra	0.1 - 1	0.5 - 1	Terrestrial	Herbaceous_x000D_ non-graminoid
Cleome.lutea	1 - 10	0.5 - 1	Terrestrial	Herbaceous_x000D_ non-graminoid
Cleome.lutea	1 - 10	0.5 - 1	Terrestrial	Herbaceous_x000D_ non-graminoid
Cleome.multicaulis	1 - 10	NA	Terrestrial	Herbaceous_x000D_ non-graminoid
Cleome.serrulata	1 - 10	0.5 - 1	Terrestrial	Herbaceous_x000D_ non-graminoid
Cleome.spinosa	1 - 10	NA	Terrestrial	Herbaceous_x000D_ non-graminoid
Cleome.viscosa	1 - 10	0.5 - 1	Terrestrial	Herbaceous_x000D_ non-graminoid
Clethra.alnifolia	0.1 - 1	1 - 5	Terrestrial	Shrub/tree
Clidemia.hirta	< 0.1	1 - 5	Terrestrial	Shrub/tree
Cliftonia.monophylla	NA	> 5	Terrestrial	Shrub/tree
Clintonia.borealis	NA	< 0.5	Terrestrial	Herbaceous_x000D_ non-graminoid
Clitoria.falcata	NA	NA	Terrestrial	Other
Clitoria.ternatea	10 - 100	NA	Terrestrial	Other
Clusia.clusioides	NA	NA	Terrestrial	Shrub/tree
Clusia.gundlachii	NA	NA	Terrestrial	Shrub/tree
Clusia.minor	NA	1 - 5	Terrestrial	Shrub/tree
Clusia.rosea	NA	NA	Terrestrial	Shrub/tree
Cnidium.cnidiifolium	1 - 10	NA	Terrestrial	Herbaceous_x000D_ non-graminoid
Coccoloba.swartzii	10 - 100	> 5	Terrestrial	Shrub/tree
Coccoloba.uvifera	> 100	> 5	Terrestrial	Shrub/tree
Cocculus.carolinus	1 - 10	1 - 5	Terrestrial	Other
Cocos.nucifera	> 100	> 5	Terrestrial	Shrub/tree
Coelorachis.cylindrica	1 - 10	0.5 - 1	Terrestrial	Herbaceous_x000D_ graminoid
Coelorachis.rugosa	1 - 10	0.5 - 1	Terrestrial	Herbaceous_x000D_ graminoid
Coffea.arabica	> 100	1 - 5	Terrestrial	Shrub/tree
Coffea.liberica	> 100	> 5	Terrestrial	Shrub/tree
Coix.lacryma-jobi	10 - 100	NA	Terrestrial	Herbaceous_x000D_ graminoid
Coleanthus.subtilis	< 0.1	< 0.5	Terrestrial	Herbaceous_x000D_ graminoid
Collinsia.tinctoria	1 - 10	NA	Terrestrial	Herbaceous_x000D_ non-graminoid
Collinsia.verna	1 - 10	0.5 - 1	Terrestrial	Herbaceous_x000D_ non-graminoid
Collinsonia.canadensis	NA	NA	Terrestrial	Herbaceous_x000D_ non-graminoid
Collomia.linearis	1 - 10	< 0.5	Terrestrial	Herbaceous_x000D_ non-graminoid
Colocasia.esculenta	NA	1 - 5	Terrestrial	Herbaceous_x000D_ non-graminoid
Colubrina.asiatica	10 - 100	1 - 5	Terrestrial	Shrub/tree
Comandra.umbellata	10 - 100	< 0.5	Terrestrial	Herbaceous_x000D_ non-graminoid
Comarum.palustre	0.1 - 1	< 0.5	Terrestrial	Herbaceous_x000D_ non-graminoid
Comastoma.tenellum	NA	< 0.5	Terrestrial	NA
Commelina.benghalensis	NA	NA	Terrestrial	Herbaceous_x000D_ non-graminoid
Commelina.communis	1 - 10	NA	Terrestrial	Herbaceous_x000D_ non-graminoid
Commelina.diffusa	1 - 10	< 0.5	Terrestrial	Herbaceous_x000D_ non-graminoid
Commelina.erecta	1 - 10	< 0.5	Terrestrial	Herbaceous_x000D_ non-graminoid
Commelina.virginica	1 - 10	1 - 5	NA	Herbaceous_x000D_ non-graminoid
Conioselinum.scopulorum	1 - 10	NA	Terrestrial	Herbaceous_x000D_ non-graminoid
Conium.maculatum	1 - 10	1 - 5	Terrestrial	Herbaceous_x000D_ non-graminoid
Conocarpus.erectus	1 - 10	> 5	Terrestrial	Shrub/tree
Conoclinium.coelestinum	0.1 - 1	0.5 - 1	Terrestrial	Herbaceous_x000D_ non-graminoid
Conostegia.rufescens	NA	NA	Terrestrial	Shrub/tree
Convolvulus.equitans	10 - 100	NA	Terrestrial	Herbaceous_x000D_ non-graminoid
Coptis.trifolia	NA	NA	Terrestrial	Herbaceous_x000D_ non-graminoid
Corallorhiza.maculata	< 0.1	NA	Terrestrial	Herbaceous_x000D_ non-graminoid
Corallorhiza.striata	< 0.1	NA	Terrestrial	Herbaceous_x000D_ non-graminoid
Corallorhiza.trifida	NA	< 0.5	Terrestrial	Herbaceous_x000D_ non-graminoid
Corchorus.aestuans	0.1 - 1	< 0.5	Terrestrial	Herbaceous_x000D_ non-graminoid
Cordia.borinquensis	NA	NA	Terrestrial	Shrub/tree
Cordia.dichotoma	> 100	> 5	Terrestrial	Shrub/tree
Cordia.sebestena	> 100	> 5	Terrestrial	Shrub/tree
Cordylanthus.maritimus	0.1 - 1	0.5 - 1	Terrestrial	Herbaceous_x000D_ non-graminoid
Cordylanthus.ramosus	1 - 10	< 0.5	Terrestrial	Herbaceous_x000D_ non-graminoid
Cordyline.fruticosa	10 - 100	1 - 5	Terrestrial	Shrub/tree
Coreopsis.lanceolata	1 - 10	0.5 - 1	Terrestrial	Herbaceous_x000D_ non-graminoid
Coreopsis.rosea	0.1 - 1	NA	Terrestrial	Herbaceous_x000D_ non-graminoid
Coreopsis.tinctoria	0.1 - 1	< 0.5	Terrestrial	Herbaceous_x000D_ non-graminoid
Coreopsis.tripteris	1 - 10	NA	Terrestrial	Herbaceous_x000D_ non-graminoid
Corispermum.hyssopifolium	1 - 10	0.5 - 1	Terrestrial	Herbaceous_x000D_ non-graminoid
Cornus.alba	10 - 100	1 - 5	Terrestrial	Shrub/tree
Cornus.alternifolia	10 - 100	> 5	Terrestrial	Shrub/tree
Cornus.amomum	10 - 100	1 - 5	Terrestrial	Shrub/tree
Cornus.canadensis	1 - 10	< 0.5	NA	Herbaceous_x000D_ non-graminoid
Cornus.drummondii	10 - 100	1 - 5	Terrestrial	Shrub/tree
Cornus.florida	> 100	> 5	Terrestrial	Shrub/tree
Cornus.foemina	10 - 100	> 5	Terrestrial	Shrub/tree
Cornus.glabrata	10 - 100	1 - 5	Terrestrial	Shrub/tree
Cornus.nuttallii	10 - 100	> 5	Terrestrial	Shrub/tree
Cornus.racemosa	10 - 100	1 - 5	Terrestrial	Shrub/tree
Cornus.sericea	10 - 100	1 - 5	Terrestrial	Shrub/tree
Cornus.suecica	1 - 10	< 0.5	Terrestrial	Herbaceous_x000D_ non-graminoid
Cortaderia.selloana	NA	1 - 5	Terrestrial	Herbaceous_x000D_ graminoid
Corydalis.caseana	1 - 10	0.5 - 1	Terrestrial	Herbaceous_x000D_ non-graminoid
Corydalis.flavula	1 - 10	< 0.5	Terrestrial	Herbaceous_x000D_ non-graminoid
Corylus.americana	> 100	1 - 5	Terrestrial	Shrub/tree
Corylus.avellana	> 100	1 - 5	Terrestrial	Shrub/tree
Corylus.cornuta	> 100	1 - 5	Terrestrial	Shrub/tree
Corymbia.citriodora	1 - 10	> 5	Terrestrial	Shrub/tree
Cosmos.bipinnatus	1 - 10	1 - 5	Terrestrial	Herbaceous_x000D_ non-graminoid
Cosmos.parviflorus	1 - 10	< 0.5	Terrestrial	Herbaceous_x000D_ non-graminoid
Cosmos.sulphureus	1 - 10	NA	Terrestrial	Herbaceous_x000D_ non-graminoid
Cotula.australis	< 0.1	< 0.5	Terrestrial	Herbaceous_x000D_ non-graminoid
Cotula.coronopifolia	< 0.1	< 0.5	Semiaquatic	Herbaceous_x000D_ non-graminoid
Cotula.mexicana	0.1 - 1	< 0.5	Terrestrial	Herbaceous_x000D_ non-graminoid
Crambe.maritima	10 - 100	< 0.5	Terrestrial	Herbaceous_x000D_ non-graminoid
Crassocephalum.crepidioides	NA	0.5 - 1	Terrestrial	Herbaceous_x000D_ non-graminoid
Crassula.aquatica	NA	< 0.5	Aquatic	Other
Crassula.connata	< 0.1	NA	Terrestrial	Other
Crassula.tillaea	< 0.1	< 0.5	Terrestrial	Other
Crataegus.aestivalis	10 - 100	> 5	Terrestrial	Shrub/tree
Crataegus.crus-galli	10 - 100	> 5	Terrestrial	Shrub/tree
Crataegus.douglasii	10 - 100	1 - 5	Terrestrial	Shrub/tree
Crataegus.erythropoda	10 - 100	1 - 5	Terrestrial	Shrub/tree
Crataegus.marshallii	10 - 100	> 5	Terrestrial	Shrub/tree
Crataegus.mollis	1 - 10	> 5	Terrestrial	Shrub/tree
Crataegus.monogyna	10 - 100	1 - 5	Terrestrial	Shrub/tree
Crataegus.phaenopyrum	10 - 100	> 5	Terrestrial	Shrub/tree
Crataegus.saligna	NA	> 5	NA	NA
Crataegus.viridis	10 - 100	> 5	Terrestrial	Shrub/tree
Crepis.capillaris	0.1 - 1	< 0.5	Terrestrial	Herbaceous_x000D_ non-graminoid
Crepis.runcinata	0.1 - 1	< 0.5	Terrestrial	Herbaceous_x000D_ non-graminoid
Crescentia.portoricensis	NA	1 - 5	Terrestrial	Shrub/tree
Cressa.nudicaulis	1 - 10	< 0.5	Terrestrial	Herbaceous_x000D_ non-graminoid
Cressa.truxillensis	1 - 10	< 0.5	Terrestrial	Herbaceous_x000D_ non-graminoid
Crinum.americanum	NA	NA	Terrestrial	Herbaceous_x000D_ non-graminoid
Crossopetalum.rhacoma	10 - 100	> 5	Terrestrial	Shrub/tree
Crotalaria.capensis	1 - 10	1 - 5	Terrestrial	Shrub/tree
Crotalaria.incana	1 - 10	1 - 5	Terrestrial	Herbaceous_x000D_ non-graminoid
Crotalaria.pallida	1 - 10	1 - 5	Terrestrial	Herbaceous_x000D_ non-graminoid
Crotalaria.retusa	10 - 100	0.5 - 1	Terrestrial	Herbaceous_x000D_ non-graminoid
Crotalaria.spectabilis	10 - 100	1 - 5	Terrestrial	Herbaceous_x000D_ non-graminoid
Croton.poecilanthus	NA	NA	Terrestrial	Shrub/tree
Crypsis.alopecuroides	0.1 - 1	NA	Terrestrial	Herbaceous_x000D_ graminoid
Crypsis.schoenoides	0.1 - 1	NA	Terrestrial	Herbaceous_x000D_ graminoid
Crypsis.vaginiflora	0.1 - 1	NA	Terrestrial	Herbaceous_x000D_ graminoid
Cryptostegia.grandiflora	1 - 10	NA	Terrestrial	NA
Cryptotaenia.canadensis	1 - 10	NA	NA	Herbaceous_x000D_ non-graminoid
Cucurbita.okeechobeensis	10 - 100	NA	Terrestrial	Other
Cuphea.carthagenensis	0.1 - 1	NA	Terrestrial	Herbaceous_x000D_ non-graminoid
Cuphea.glutinosa	1 - 10	< 0.5	Terrestrial	Herbaceous_x000D_ non-graminoid
Cyanthillium.cinereum	0.1 - 1	1 - 5	Terrestrial	Herbaceous_x000D_ non-graminoid
Cyathula.prostrata	NA	< 0.5	Terrestrial	Herbaceous_x000D_ non-graminoid
Cycloloma.atriplicifolium	1 - 10	NA	Terrestrial	Herbaceous_x000D_ non-graminoid
Cyclopeltis.semicordata	< 0.1	1 - 5	Terrestrial	fern
Cyclospermum.leptophyllum	0.1 - 1	< 0.5	Terrestrial	Herbaceous_x000D_ non-graminoid
Cynodon.dactylon	0.1 - 1	< 0.5	Terrestrial	Herbaceous_x000D_ graminoid
Cynodon.nlemfuensis	NA	0.5 - 1	Terrestrial	Herbaceous_x000D_ graminoid
Cynoglossum.officinale	10 - 100	< 0.5	Terrestrial	Herbaceous_x000D_ non-graminoid
Cynosurus.cristatus	0.1 - 1	< 0.5	Terrestrial	Herbaceous_x000D_ graminoid
Cyperus.acuminatus	< 0.1	< 0.5	Terrestrial	Herbaceous_x000D_ graminoid
Cyperus.aggregatus	NA	< 0.5	Terrestrial	Herbaceous_x000D_ graminoid
Cyperus.alopecuroides	< 0.1	NA	Terrestrial	Herbaceous_x000D_ graminoid
Cyperus.amabilis	< 0.1	NA	Terrestrial	Herbaceous_x000D_ graminoid
Cyperus.articulatus	0.1 - 1	NA	Terrestrial	Herbaceous_x000D_ graminoid
Cyperus.compressus	0.1 - 1	< 0.5	Terrestrial	Herbaceous_x000D_ graminoid
Cyperus.difformis	< 0.1	NA	Terrestrial	Herbaceous_x000D_ graminoid
Cyperus.digitatus	< 0.1	NA	Terrestrial	Herbaceous_x000D_ graminoid
Cyperus.distans	0.1 - 1	NA	Terrestrial	Herbaceous_x000D_ graminoid
Cyperus.echinatus	0.1 - 1	0.5 - 1	Terrestrial	Herbaceous_x000D_ graminoid
Cyperus.eragrostis	0.1 - 1	NA	Terrestrial	Herbaceous_x000D_ graminoid
Cyperus.erythrorhizos	< 0.1	0.5 - 1	Terrestrial	Herbaceous_x000D_ graminoid
Cyperus.esculentus	0.1 - 1	< 0.5	Terrestrial	Herbaceous_x000D_ graminoid
Cyperus.fendlerianus	0.1 - 1	NA	Terrestrial	Herbaceous_x000D_ graminoid
Cyperus.fuscus	< 0.1	< 0.5	Terrestrial	Herbaceous_x000D_ graminoid
Cyperus.haspan	< 0.1	0.5 - 1	Terrestrial	Herbaceous_x000D_ graminoid
Cyperus.iria	0.1 - 1	NA	Terrestrial	Herbaceous_x000D_ graminoid
Cyperus.laevigatus	0.1 - 1	NA	Terrestrial	Herbaceous_x000D_ graminoid
Cyperus.lancastriensis	NA	0.5 - 1	Terrestrial	Herbaceous_x000D_ graminoid
Cyperus.lupulinus	NA	NA	Terrestrial	Herbaceous_x000D_ graminoid
Cyperus.odoratus	< 0.1	0.5 - 1	Terrestrial	Herbaceous_x000D_ graminoid
Cyperus.pilosus	< 0.1	NA	Terrestrial	Herbaceous_x000D_ graminoid
Cyperus.pseudovegetus	NA	0.5 - 1	Terrestrial	Herbaceous_x000D_ graminoid
Cyperus.reflexus	< 0.1	< 0.5	Terrestrial	Herbaceous_x000D_ graminoid
Cyperus.retrorsus	NA	1 - 5	Terrestrial	Herbaceous_x000D_ graminoid
Cyperus.rotundus	0.1 - 1	0.5 - 1	Terrestrial	Herbaceous_x000D_ graminoid
Cyperus.schweinitzii	0.1 - 1	0.5 - 1	Terrestrial	Herbaceous_x000D_ graminoid
Cyperus.serotinus	< 0.1	0.5 - 1	Terrestrial	Herbaceous_x000D_ graminoid
Cyperus.squarrosus	< 0.1	NA	Terrestrial	Herbaceous_x000D_ graminoid
Cyperus.strigosus	0.1 - 1	0.5 - 1	Terrestrial	Herbaceous_x000D_ graminoid
Cyperus.surinamensis	< 0.1	NA	Terrestrial	Herbaceous_x000D_ graminoid
Cyperus.virens	< 0.1	NA	Terrestrial	Herbaceous_x000D_ graminoid
Cypripedium.acaule	< 0.1	< 0.5	Terrestrial	Herbaceous_x000D_ non-graminoid
Cypripedium.fasciculatum	< 0.1	NA	Terrestrial	Herbaceous_x000D_ non-graminoid
Cypripedium.montanum	< 0.1	NA	Terrestrial	Herbaceous_x000D_ non-graminoid
Cyrilla.racemiflora	NA	> 5	Terrestrial	Shrub/tree
Cystopteris.fragilis	< 0.1	< 0.5	Terrestrial	fern
Cystopteris.montana	< 0.1	< 0.5	Terrestrial	fern
Dactylis.glomerata	0.1 - 1	0.5 - 1	Terrestrial	Herbaceous_x000D_ graminoid
Dactylorhiza.viridis	NA	< 0.5	Terrestrial	Herbaceous_x000D_ non-graminoid
Dalbergia.monetaria	NA	NA	Terrestrial	Other
Dalea.carnea	0.1 - 1	NA	NA	NA
Dalea.leporina	1 - 10	NA	Terrestrial	Herbaceous_x000D_ non-graminoid
Damasonium.californicum	1 - 10	< 0.5	Aquatic	Herbaceous_x000D_ non-graminoid
Danthonia.californica	1 - 10	0.5 - 1	Terrestrial	Herbaceous_x000D_ graminoid
Danthonia.compressa	0.1 - 1	0.5 - 1	Terrestrial	Herbaceous_x000D_ graminoid
Danthonia.decumbens	1 - 10	< 0.5	Terrestrial	Herbaceous_x000D_ graminoid
Danthonia.intermedia	1 - 10	< 0.5	Terrestrial	Herbaceous_x000D_ graminoid
Daphne.mezereum	10 - 100	0.5 - 1	Terrestrial	Shrub/tree
Daphnopsis.philippiana	NA	NA	Terrestrial	Shrub/tree
Darlingtonia.californica	0.1 - 1	NA	Terrestrial	Herbaceous_x000D_ non-graminoid
Darmera.peltata	0.1 - 1	< 0.5	Terrestrial	Herbaceous_x000D_ non-graminoid
Dasiphora.fruticosa	0.1 - 1	0.5 - 1	Terrestrial	Herbaceous_x000D_ non-graminoid
Dasistoma.macrophylla	0.1 - 1	1 - 5	Terrestrial	Herbaceous_x000D_ non-graminoid
Datisca.glomerata	< 0.1	NA	Terrestrial	Herbaceous_x000D_ non-graminoid
Datura.wrightii	10 - 100	NA	Terrestrial	Herbaceous_x000D_ non-graminoid
Daucus.carota	1 - 10	< 0.5	Terrestrial	Herbaceous_x000D_ non-graminoid
Decodon.verticillatus	0.1 - 1	1 - 5	Terrestrial	Shrub/tree
Delairea.odorata	NA	1 - 5	Terrestrial	Herbaceous_x000D_ non-graminoid
Delonix.regia	> 100	> 5	Terrestrial	Shrub/tree
Delosperma.litorale	0.1 - 1	NA	Terrestrial	Other
Delphinium.barbeyi	1 - 10	NA	Terrestrial	Herbaceous_x000D_ non-graminoid
Delphinium.glaucum	1 - 10	1 - 5	Terrestrial	Herbaceous_x000D_ non-graminoid
Delphinium.hesperium	0.1 - 1	NA	Terrestrial	Herbaceous_x000D_ non-graminoid
Delphinium.nuttallianum	0.1 - 1	NA	Terrestrial	Herbaceous_x000D_ non-graminoid
Delphinium.recurvatum	0.1 - 1	NA	Terrestrial	Herbaceous_x000D_ non-graminoid
Delphinium.uliginosum	0.1 - 1	NA	Terrestrial	Herbaceous_x000D_ non-graminoid
Dendropanax.arboreus	1 - 10	> 5	Terrestrial	Shrub/tree
Dennstaedtia.punctilobula	< 0.1	< 0.5	Terrestrial	fern
Dentella.repens	NA	NA	Terrestrial	Other
Deparia.acrostichoides	< 0.1	1 - 5	Terrestrial	fern
Deschampsia.cespitosa	0.1 - 1	0.5 - 1	Terrestrial	Herbaceous_x000D_ graminoid
Deschampsia.danthonioides	0.1 - 1	< 0.5	Terrestrial	Herbaceous_x000D_ graminoid
Deschampsia.elongata	0.1 - 1	0.5 - 1	Terrestrial	Herbaceous_x000D_ graminoid
Deschampsia.flexuosa	1 - 10	< 0.5	Terrestrial	Herbaceous_x000D_ graminoid
Descurainia.incana	0.1 - 1	NA	Terrestrial	Herbaceous_x000D_ non-graminoid
Desmanthus.illinoensis	1 - 10	0.5 - 1	NA	Herbaceous_x000D_ non-graminoid
Desmanthus.virgatus	1 - 10	< 0.5	Terrestrial	Herbaceous_x000D_ non-graminoid
Desmodium.adscendens	NA	< 0.5	Terrestrial	Herbaceous_x000D_ non-graminoid
Desmodium.barbatum	1 - 10	< 0.5	Terrestrial	Herbaceous_x000D_ non-graminoid
Desmodium.canadense	1 - 10	< 0.5	Terrestrial	Herbaceous_x000D_ non-graminoid
Desmodium.incanum	0.1 - 1	< 0.5	Terrestrial	Herbaceous_x000D_ non-graminoid
Desmodium.paniculatum	1 - 10	0.5 - 1	Terrestrial	Herbaceous_x000D_ non-graminoid
Desmodium.scorpiurus	1 - 10	NA	Terrestrial	Herbaceous_x000D_ non-graminoid
Desmodium.tortuosum	1 - 10	1 - 5	Terrestrial	Herbaceous_x000D_ non-graminoid
Desmodium.triflorum	0.1 - 1	< 0.5	Terrestrial	Herbaceous_x000D_ non-graminoid
Dianthus.armeria	0.1 - 1	< 0.5	Terrestrial	Herbaceous_x000D_ non-graminoid
Dianthus.deltoides	0.1 - 1	< 0.5	Terrestrial	Herbaceous_x000D_ non-graminoid
Diarrhena.obovata	1 - 10	NA	Terrestrial	Herbaceous_x000D_ graminoid
Dicentra.formosa	1 - 10	0.5 - 1	Terrestrial	Herbaceous_x000D_ non-graminoid
Dichanthium.aristatum	0.1 - 1	1 - 5	Terrestrial	Herbaceous_x000D_ graminoid
Dichelostemma.capitatum	1 - 10	NA	Terrestrial	Herbaceous_x000D_ non-graminoid
Dichondra.micrantha	1 - 10	NA	Terrestrial	Herbaceous_x000D_ non-graminoid
Dichondra.sericea	NA	< 0.5	Terrestrial	Herbaceous_x000D_ non-graminoid
Dieffenbachia.seguine	> 100	0.5 - 1	Terrestrial	Herbaceous_x000D_ non-graminoid
Dieteria.bigelovii	1 - 10	1 - 5	Terrestrial	Herbaceous_x000D_ non-graminoid
Digitalis.purpurea	< 0.1	0.5 - 1	Terrestrial	Herbaceous_x000D_ non-graminoid
Digitaria.bicornis	NA	NA	Terrestrial	Herbaceous_x000D_ graminoid
Digitaria.ciliaris	0.1 - 1	1 - 5	Terrestrial	Herbaceous_x000D_ graminoid
Digitaria.eriantha	0.1 - 1	0.5 - 1	Terrestrial	Herbaceous_x000D_ graminoid
Digitaria.horizontalis	0.1 - 1	NA	Terrestrial	Herbaceous_x000D_ graminoid
Digitaria.insularis	0.1 - 1	NA	Terrestrial	Herbaceous_x000D_ graminoid
Digitaria.ischaemum	0.1 - 1	< 0.5	Terrestrial	Herbaceous_x000D_ graminoid
Digitaria.sanguinalis	0.1 - 1	< 0.5	Terrestrial	Herbaceous_x000D_ graminoid
Digitaria.setigera	NA	< 0.5	Terrestrial	Herbaceous_x000D_ graminoid
Digitaria.violascens	0.1 - 1	NA	Terrestrial	Herbaceous_x000D_ graminoid
Dionaea.muscipula	NA	< 0.5	Terrestrial	Herbaceous_x000D_ non-graminoid
Dioscorea.villosa	10 - 100	1 - 5	Terrestrial	Other
Diospyros.virginiana	> 100	> 5	Terrestrial	Shrub/tree
Diphasiastrum.alpinum	NA	< 0.5	NA	fern
Diphasiastrum.complanatum	< 0.1	< 0.5	NA	fern
Diplacus.aurantiacus	< 0.1	0.5 - 1	Terrestrial	Herbaceous_x000D_ non-graminoid
Diplazium.esculentum	< 0.1	0.5 - 1	Terrestrial	fern
Dipsacus.fullonum	1 - 10	1 - 5	Terrestrial	Herbaceous_x000D_ non-graminoid
Dipsacus.laciniatus	1 - 10	0.5 - 1	Terrestrial	Herbaceous_x000D_ non-graminoid
Dirca.occidentalis	10 - 100	1 - 5	Terrestrial	Shrub/tree
Dirca.palustris	NA	NA	Terrestrial	Shrub/tree
Distichlis.spicata	0.1 - 1	< 0.5	Terrestrial	Herbaceous_x000D_ graminoid
Ditrysinia.fruticosa	10 - 100	NA	Terrestrial	Shrub/tree
Dodecatheon.alpinum	0.1 - 1	NA	Terrestrial	Herbaceous_x000D_ non-graminoid
Dodecatheon.jeffreyi	0.1 - 1	NA	Terrestrial	Herbaceous_x000D_ non-graminoid
Dodecatheon.meadia	0.1 - 1	0.5 - 1	Terrestrial	Herbaceous_x000D_ non-graminoid
Dodecatheon.pulchellum	0.1 - 1	0.5 - 1	Terrestrial	Herbaceous_x000D_ non-graminoid
Dodecatheon.redolens	0.1 - 1	NA	Terrestrial	Herbaceous_x000D_ non-graminoid
Dodonaea.viscosa	1 - 10	1 - 5	Terrestrial	Shrub/tree
Doellingeria.umbellata	0.1 - 1	0.5 - 1	Terrestrial	Herbaceous_x000D_ non-graminoid
Dopatrium.junceum	NA	< 0.5	NA	Herbaceous_x000D_ non-graminoid
Dovyalis.hebecarpa	NA	> 5	Terrestrial	Shrub/tree
Downingia.bella	< 0.1	NA	Terrestrial	Herbaceous_x000D_ non-graminoid
Downingia.bicornuta	< 0.1	< 0.5	Terrestrial	Herbaceous_x000D_ non-graminoid
Downingia.concolor	< 0.1	NA	Terrestrial	Herbaceous_x000D_ non-graminoid
Downingia.cuspidata	< 0.1	NA	Terrestrial	Herbaceous_x000D_ non-graminoid
Downingia.elegans	< 0.1	NA	Terrestrial	Herbaceous_x000D_ non-graminoid
Downingia.insignis	< 0.1	NA	Terrestrial	Herbaceous_x000D_ non-graminoid
Downingia.laeta	0.1 - 1	< 0.5	Terrestrial	Herbaceous_x000D_ non-graminoid
Downingia.montana	< 0.1	NA	Terrestrial	Herbaceous_x000D_ non-graminoid
Downingia.ornatissima	< 0.1	NA	Terrestrial	Herbaceous_x000D_ non-graminoid
Downingia.pulchella	< 0.1	NA	Terrestrial	Herbaceous_x000D_ non-graminoid
Downingia.pusilla	< 0.1	NA	Terrestrial	Herbaceous_x000D_ non-graminoid
Downingia.yina	< 0.1	NA	Terrestrial	Herbaceous_x000D_ non-graminoid
Draba.albertina	< 0.1	NA	Terrestrial	Herbaceous_x000D_ non-graminoid
Draba.aurea	< 0.1	< 0.5	Terrestrial	Herbaceous_x000D_ non-graminoid
Draba.praealta	< 0.1	NA	Terrestrial	Herbaceous_x000D_ non-graminoid
Dracocephalum.parviflorum	1 - 10	NA	Terrestrial	Herbaceous_x000D_ non-graminoid
Dracopis.amplexicaulis	0.1 - 1	0.5 - 1	NA	Herbaceous_x000D_ non-graminoid
Drosera.anglica	< 0.1	< 0.5	Terrestrial	Herbaceous_x000D_ non-graminoid
Drosera.capensis	NA	< 0.5	Terrestrial	Herbaceous_x000D_ non-graminoid
Drosera.capillaris	< 0.1	NA	Terrestrial	Herbaceous_x000D_ non-graminoid
Drosera.filiformis	< 0.1	NA	Terrestrial	Herbaceous_x000D_ non-graminoid
Drosera.intermedia	< 0.1	< 0.5	Terrestrial	Herbaceous_x000D_ non-graminoid
Drosera.rotundifolia	< 0.1	< 0.5	Terrestrial	Herbaceous_x000D_ non-graminoid
Dryas.drummondii	0.1 - 1	< 0.5	NA	Herbaceous_x000D_ non-graminoid
Dryas.integrifolia	0.1 - 1	< 0.5	Terrestrial	Shrub/tree
Dryas.integrifolia	0.1 - 1	< 0.5	Terrestrial	Shrub/tree
Dryas.integrifolia	0.1 - 1	< 0.5	Terrestrial	Shrub/tree
Dryas.octopetala	0.1 - 1	< 0.5	Terrestrial	Shrub/tree
Drymaria.cordata	0.1 - 1	NA	Terrestrial	Herbaceous_x000D_ non-graminoid
Dryopteris.carthusiana	< 0.1	< 0.5	Terrestrial	fern
Dryopteris.cristata	< 0.1	0.5 - 1	Terrestrial	fern
Dryopteris.expansa	< 0.1	1 - 5	Terrestrial	fern
Dryopteris.goldiana	< 0.1	1 - 5	Terrestrial	fern
Dryopteris.intermedia	< 0.1	0.5 - 1	Terrestrial	fern
Dryopteris.marginalis	< 0.1	< 0.5	Terrestrial	fern
Drypetes.glauca	NA	NA	Terrestrial	Shrub/tree
Duchesnea.indica	0.1 - 1	< 0.5	Terrestrial	Herbaceous_x000D_ non-graminoid
Dulichium.arundinaceum	0.1 - 1	0.5 - 1	Terrestrial	Herbaceous_x000D_ graminoid
Dupontia.fisheri	NA	NA	Terrestrial	Herbaceous_x000D_ graminoid
Dypsis.lutescens	> 100	> 5	Terrestrial	Shrub/tree
Dysphania.ambrosioides	0.1 - 1	0.5 - 1	Terrestrial	Herbaceous_x000D_ non-graminoid
Dysphania.aristata	NA	< 0.5	Terrestrial	Herbaceous_x000D_ non-graminoid
Dysphania.botrys	0.1 - 1	< 0.5	Terrestrial	Herbaceous_x000D_ non-graminoid
Echinochloa.colona	1 - 10	0.5 - 1	Terrestrial	Herbaceous_x000D_ graminoid
Echinochloa.frumentacea	1 - 10	1 - 5	Terrestrial	Herbaceous_x000D_ graminoid
Echinochloa.muricata	NA	NA	Terrestrial	Herbaceous_x000D_ graminoid
Echinochloa.walteri	1 - 10	1 - 5	Terrestrial	Herbaceous_x000D_ graminoid
Echinocystis.lobata	> 100	1 - 5	Terrestrial	Other
Echinodorus.berteroi	0.1 - 1	NA	Aquatic	Herbaceous_x000D_ non-graminoid
Eclipta.prostrata	0.1 - 1	0.5 - 1	Terrestrial	Herbaceous_x000D_ non-graminoid
Egeria.densa	NA	< 0.5	Aquatic	Herbaceous_x000D_ non-graminoid
Eichhornia.crassipes	NA	NA	Aquatic	Herbaceous_x000D_ non-graminoid
Elaeagnus.angustifolia	10 - 100	> 5	Terrestrial	Shrub/tree
Elaeagnus.commutata	> 100	1 - 5	Terrestrial	Shrub/tree
Elatine.californica	< 0.1	NA	Terrestrial	Herbaceous_x000D_ non-graminoid
Elatine.triandra	NA	< 0.5	NA	Herbaceous_x000D_ non-graminoid
Eleocharis.acicularis	0.1 - 1	< 0.5	Aquatic	Herbaceous_x000D_ graminoid
Eleocharis.acutangula	1 - 10	NA	Terrestrial	Herbaceous_x000D_ graminoid
Eleocharis.atropurpurea	< 0.1	NA	Terrestrial	Herbaceous_x000D_ graminoid
Eleocharis.cellulosa	0.1 - 1	0.5 - 1	Terrestrial	Herbaceous_x000D_ graminoid
Eleocharis.compressa	0.1 - 1	0.5 - 1	Terrestrial	Herbaceous_x000D_ graminoid
Eleocharis.debilis	0.1 - 1	0.5 - 1	Terrestrial	Herbaceous_x000D_ graminoid
Eleocharis.dulcis	1 - 10	NA	Terrestrial	Herbaceous_x000D_ graminoid
Eleocharis.engelmannii	0.1 - 1	NA	Terrestrial	Herbaceous_x000D_ graminoid
Eleocharis.equisetoides	1 - 10	0.5 - 1	Terrestrial	Herbaceous_x000D_ graminoid
Eleocharis.geniculata	0.1 - 1	< 0.5	Terrestrial	Herbaceous_x000D_ graminoid
Eleocharis.intermedia	0.1 - 1	< 0.5	Terrestrial	Herbaceous_x000D_ graminoid
Eleocharis.interstincta	0.1 - 1	0.5 - 1	NA	Herbaceous_x000D_ graminoid
Eleocharis.mamillata	0.1 - 1	< 0.5	Terrestrial	Herbaceous_x000D_ graminoid
Eleocharis.melanocarpa	0.1 - 1	0.5 - 1	Terrestrial	Herbaceous_x000D_ graminoid
Eleocharis.montana	0.1 - 1	NA	Terrestrial	Herbaceous_x000D_ graminoid
Eleocharis.montevidensis	0.1 - 1	NA	Terrestrial	Herbaceous_x000D_ graminoid
Eleocharis.obtusa	0.1 - 1	< 0.5	Terrestrial	Herbaceous_x000D_ graminoid
Eleocharis.palustris	0.1 - 1	< 0.5	Terrestrial	Herbaceous_x000D_ graminoid
Eleocharis.parishii	0.1 - 1	NA	Semiaquatic	Herbaceous_x000D_ graminoid
Eleocharis.parvula	NA	< 0.5	Terrestrial	Herbaceous_x000D_ graminoid
Eleocharis.quadrangulata	NA	1 - 5	Terrestrial	Herbaceous_x000D_ graminoid
Eleocharis.quinqueflora	1 - 10	< 0.5	Terrestrial	Herbaceous_x000D_ graminoid
Eleocharis.robbinsii	1 - 10	0.5 - 1	Terrestrial	Herbaceous_x000D_ graminoid
Eleocharis.rostellata	0.1 - 1	0.5 - 1	Terrestrial	Herbaceous_x000D_ graminoid
Eleocharis.tenuis	NA	0.5 - 1	Terrestrial	Herbaceous_x000D_ graminoid
Elephantopus.carolinianus	0.1 - 1	0.5 - 1	NA	Herbaceous_x000D_ non-graminoid
Elephantopus.mollis	1 - 10	< 0.5	Terrestrial	Herbaceous_x000D_ non-graminoid
Eleusine.indica	0.1 - 1	< 0.5	Terrestrial	Herbaceous_x000D_ graminoid
Elionurus.tripsacoides	NA	1 - 5	Terrestrial	Herbaceous_x000D_ graminoid
Elliottia.pyroliflora	< 0.1	NA	Terrestrial	Shrub/tree
Ellisia.nyctelea	1 - 10	NA	Terrestrial	Herbaceous_x000D_ non-graminoid
Elodea.callitrichoides	NA	NA	Aquatic	Herbaceous_x000D_ non-graminoid
Elodea.canadensis	NA	< 0.5	Aquatic	Herbaceous_x000D_ non-graminoid
Elodea.nuttallii	NA	< 0.5	Aquatic	Herbaceous_x000D_ non-graminoid
Elymus.canadensis	1 - 10	1 - 5	Terrestrial	Herbaceous_x000D_ graminoid
Elymus.caninus	1 - 10	0.5 - 1	Terrestrial	Herbaceous_x000D_ graminoid
Elymus.elymoides	1 - 10	< 0.5	Terrestrial	Herbaceous_x000D_ graminoid
Elymus.glaucus	1 - 10	0.5 - 1	Terrestrial	Herbaceous_x000D_ graminoid
Elymus.lanceolatus	1 - 10	0.5 - 1	Terrestrial	Herbaceous_x000D_ graminoid
Elymus.repens	1 - 10	0.5 - 1	Terrestrial	Herbaceous_x000D_ graminoid
Elymus.riparius	1 - 10	1 - 5	Terrestrial	Herbaceous_x000D_ graminoid
Elymus.sibiricus	1 - 10	0.5 - 1	Terrestrial	Herbaceous_x000D_ graminoid
Elymus.trachycaulus	1 - 10	0.5 - 1	Terrestrial	Herbaceous_x000D_ graminoid
Elymus.villosus	1 - 10	NA	Terrestrial	Herbaceous_x000D_ graminoid
Elymus.virginicus	1 - 10	0.5 - 1	Terrestrial	Herbaceous_x000D_ graminoid
Emilia.sonchifolia	NA	1 - 5	Terrestrial	Herbaceous_x000D_ non-graminoid
Empetrum.nigrum	0.1 - 1	< 0.5	Terrestrial	Shrub/tree
Enchylaena.tomentosa	1 - 10	< 0.5	Terrestrial	Shrub/tree
Enemion.biternatum	1 - 10	< 0.5	Terrestrial	Herbaceous_x000D_ non-graminoid
Epilobium.anagallidifolium	< 0.1	< 0.5	Terrestrial	Herbaceous_x000D_ non-graminoid
Epilobium.brachycarpum	0.1 - 1	< 0.5	Terrestrial	Herbaceous_x000D_ non-graminoid
Epilobium.ciliatum	< 0.1	0.5 - 1	Terrestrial	Herbaceous_x000D_ non-graminoid
Epilobium.coloratum	0.1 - 1	0.5 - 1	Terrestrial	Herbaceous_x000D_ non-graminoid
Epilobium.glaberrimum	< 0.1	0.5 - 1	Terrestrial	Herbaceous_x000D_ non-graminoid
Epilobium.halleanum	< 0.1	NA	Terrestrial	Herbaceous_x000D_ non-graminoid
Epilobium.hirsutum	0.1 - 1	1 - 5	Terrestrial	Herbaceous_x000D_ non-graminoid
Epilobium.hornemannii	NA	< 0.5	Terrestrial	NA
Epilobium.leptophyllum	0.1 - 1	1 - 5	Terrestrial	Herbaceous_x000D_ non-graminoid
Epilobium.minutum	< 0.1	NA	Terrestrial	Herbaceous_x000D_ non-graminoid
Epilobium.oreganum	< 0.1	NA	Terrestrial	Herbaceous_x000D_ non-graminoid
Epilobium.palustre	< 0.1	< 0.5	Terrestrial	Herbaceous_x000D_ non-graminoid
Epilobium.parviflorum	< 0.1	< 0.5	Terrestrial	Herbaceous_x000D_ non-graminoid
Epipactis.gigantea	< 0.1	NA	Terrestrial	Herbaceous_x000D_ non-graminoid
Epipactis.helleborine	< 0.1	0.5 - 1	Terrestrial	Herbaceous_x000D_ non-graminoid
Epipactis.palustris	< 0.1	< 0.5	Terrestrial	Herbaceous_x000D_ non-graminoid
Epipremnum.pinnatum	NA	NA	Terrestrial	Other
Equisetum.arvense	< 0.1	< 0.5	Terrestrial	fern
Equisetum.fluviatile	< 0.1	0.5 - 1	Terrestrial	fern
Equisetum.hyemale	< 0.1	0.5 - 1	Terrestrial	fern
Equisetum.laevigatum	< 0.1	1 - 5	Terrestrial	fern
Equisetum.palustre	< 0.1	< 0.5	Terrestrial	fern
Equisetum.pratense	< 0.1	< 0.5	NA	fern
Equisetum.scirpoides	< 0.1	NA	Terrestrial	fern
Equisetum.sylvaticum	< 0.1	< 0.5	Terrestrial	fern
Equisetum.telmateia	< 0.1	1 - 5	Terrestrial	fern
Equisetum.variegatum	< 0.1	< 0.5	Terrestrial	fern
Eragrostis.amabilis	< 0.1	< 0.5	Terrestrial	Herbaceous_x000D_ graminoid
Eragrostis.atrovirens	0.1 - 1	0.5 - 1	Terrestrial	Herbaceous_x000D_ graminoid
Eragrostis.cilianensis	< 0.1	< 0.5	Terrestrial	Herbaceous_x000D_ graminoid
Eragrostis.ciliaris	< 0.1	0.5 - 1	Terrestrial	Herbaceous_x000D_ graminoid
Eragrostis.cumingii	< 0.1	< 0.5	Terrestrial	Herbaceous_x000D_ graminoid
Eragrostis.frankii	NA	< 0.5	Terrestrial	Herbaceous_x000D_ graminoid
Eragrostis.hypnoides	< 0.1	< 0.5	Terrestrial	Herbaceous_x000D_ graminoid
Eragrostis.japonica	< 0.1	1 - 5	Terrestrial	Herbaceous_x000D_ graminoid
Eragrostis.lugens	< 0.1	< 0.5	Terrestrial	Herbaceous_x000D_ graminoid
Eragrostis.mexicana	0.1 - 1	< 0.5	Terrestrial	Herbaceous_x000D_ graminoid
Eragrostis.pectinacea	< 0.1	< 0.5	Terrestrial	Herbaceous_x000D_ graminoid
Eragrostis.pilosa	< 0.1	< 0.5	Terrestrial	Herbaceous_x000D_ graminoid
Eragrostis.prolifera	< 0.1	NA	Terrestrial	Herbaceous_x000D_ graminoid
Eragrostis.secundiflora	0.1 - 1	NA	Terrestrial	Herbaceous_x000D_ graminoid
Eragrostis.spectabilis	< 0.1	< 0.5	Terrestrial	Herbaceous_x000D_ graminoid
Eragrostis.unioloides	NA	NA	Terrestrial	Herbaceous_x000D_ graminoid
Erechtites.valerianifolius	NA	0.5 - 1	Terrestrial	Herbaceous_x000D_ non-graminoid
Eremogone.capillaris	NA	< 0.5	Terrestrial	Herbaceous_x000D_ non-graminoid
Erica.tetralix	< 0.1	< 0.5	Terrestrial	Shrub/tree
Erigeron.acris	< 0.1	< 0.5	Terrestrial	Herbaceous_x000D_ non-graminoid
Erigeron.acris	< 0.1	< 0.5	Terrestrial	Herbaceous_x000D_ non-graminoid
Erigeron.annuus	< 0.1	0.5 - 1	Terrestrial	Herbaceous_x000D_ non-graminoid
Erigeron.bonariensis	0.1 - 1	< 0.5	Terrestrial	Herbaceous_x000D_ non-graminoid
Erigeron.canadensis	< 0.1	< 0.5	Terrestrial	Herbaceous_x000D_ non-graminoid
Erigeron.flagellaris	< 0.1	< 0.5	Terrestrial	Herbaceous_x000D_ non-graminoid
Erigeron.formosissimus	0.1 - 1	< 0.5	Terrestrial	Herbaceous_x000D_ non-graminoid
Erigeron.glabellus	0.1 - 1	NA	Terrestrial	Herbaceous_x000D_ non-graminoid
Erigeron.glacialis	0.1 - 1	NA	Terrestrial	Herbaceous_x000D_ non-graminoid
Erigeron.glaucus	0.1 - 1	< 0.5	Terrestrial	Herbaceous_x000D_ non-graminoid
Erigeron.humilis	NA	< 0.5	Terrestrial	NA
Erigeron.karvinskianus	< 0.1	< 0.5	Terrestrial	Herbaceous_x000D_ non-graminoid
Erigeron.melanocephalus	NA	< 0.5	Terrestrial	NA
Erigeron.peregrinus	0.1 - 1	0.5 - 1	Terrestrial	Herbaceous_x000D_ non-graminoid
Erigeron.peregrinus	0.1 - 1	0.5 - 1	Terrestrial	Herbaceous_x000D_ non-graminoid
Erigeron.philadelphicus	< 0.1	0.5 - 1	Terrestrial	Herbaceous_x000D_ non-graminoid
Erigeron.pulchellus	0.1 - 1	0.5 - 1	Terrestrial	Herbaceous_x000D_ non-graminoid
Erigeron.strigosus	0.1 - 1	0.5 - 1	Terrestrial	Herbaceous_x000D_ non-graminoid
Eriobotrya.japonica	> 100	> 5	Terrestrial	Shrub/tree
Eriocaulon.aquaticum	0.1 - 1	< 0.5	Semiaquatic	Herbaceous_x000D_ non-graminoid
Eriocaulon.compressum	NA	NA	Terrestrial	Herbaceous_x000D_ non-graminoid
Eriocaulon.decangulare	NA	0.5 - 1	Terrestrial	Herbaceous_x000D_ non-graminoid
Eriochloa.contracta	NA	NA	Terrestrial	Herbaceous_x000D_ graminoid
Eriochloa.polystachya	NA	0.5 - 1	Terrestrial	Herbaceous_x000D_ graminoid
Eriogonum.ampullaceum	0.1 - 1	NA	Terrestrial	Herbaceous_x000D_ non-graminoid
Eriogonum.ovalifolium	0.1 - 1	< 0.5	Terrestrial	Herbaceous_x000D_ non-graminoid
Eriophorum.angustifolium	0.1 - 1	< 0.5	Terrestrial	Herbaceous_x000D_ graminoid
Eriophorum.angustifolium	0.1 - 1	< 0.5	Terrestrial	Herbaceous_x000D_ graminoid
Eriophorum.crinigerum	0.1 - 1	NA	Terrestrial	Herbaceous_x000D_ graminoid
Eriophorum.gracile	0.1 - 1	< 0.5	Terrestrial	Herbaceous_x000D_ graminoid
Eriophorum.scheuchzeri	0.1 - 1	< 0.5	Terrestrial	Herbaceous_x000D_ graminoid
Eriophorum.vaginatum	0.1 - 1	< 0.5	Terrestrial	Herbaceous_x000D_ graminoid
Eriophorum.virginicum	1 - 10	1 - 5	Terrestrial	Herbaceous_x000D_ graminoid
Eriophorum.viridicarinatum	0.1 - 1	NA	Terrestrial	Herbaceous_x000D_ graminoid
Ernodea.littoralis	10 - 100	NA	Terrestrial	Other
Erodium.botrys	1 - 10	< 0.5	Terrestrial	Herbaceous_x000D_ non-graminoid
Eryngium.armatum	1 - 10	NA	Terrestrial	Herbaceous_x000D_ non-graminoid
Eryngium.articulatum	0.1 - 1	NA	Terrestrial	Herbaceous_x000D_ non-graminoid
Eryngium.campestre	1 - 10	< 0.5	Terrestrial	Herbaceous_x000D_ non-graminoid
Eryngium.pinnatisectum	< 0.1	NA	Terrestrial	Herbaceous_x000D_ non-graminoid
Eryngium.yuccifolium	1 - 10	< 0.5	Terrestrial	Herbaceous_x000D_ non-graminoid
Erysimum.cheiranthoides	0.1 - 1	< 0.5	Terrestrial	Herbaceous_x000D_ non-graminoid
Erythrina.fusca	> 100	NA	Terrestrial	Shrub/tree
Erythrina.poeppigiana	> 100	> 5	Terrestrial	Shrub/tree
Erythronium.grandiflorum	1 - 10	< 0.5	Terrestrial	Herbaceous_x000D_ non-graminoid
Erythronium.revolutum	1 - 10	NA	Terrestrial	Herbaceous_x000D_ non-graminoid
Eubotrys.racemosa	NA	NA	Terrestrial	Shrub/tree
Eucalyptus.camaldulensis	0.1 - 1	> 5	Terrestrial	Shrub/tree
Eucalyptus.deglupta	0.1 - 1	NA	Terrestrial	Shrub/tree
Eucalyptus.robusta	1 - 10	> 5	Terrestrial	Shrub/tree
Euchiton.involucratus	NA	1 - 5	Terrestrial	Herbaceous_x000D_ non-graminoid
Eugenia.eggersii	NA	NA	Terrestrial	Shrub/tree
Eugenia.stahlii	NA	NA	Terrestrial	Shrub/tree
Eugenia.uniflora	NA	> 5	Terrestrial	Shrub/tree
Eulophia.alta	NA	NA	Terrestrial	Herbaceous_x000D_ non-graminoid
Euonymus.americanus	10 - 100	NA	Terrestrial	Shrub/tree
Euonymus.atropurpureus	10 - 100	> 5	Terrestrial	Shrub/tree
Euonymus.occidentalis	10 - 100	> 5	Terrestrial	Shrub/tree
Eupatorium.capillifolium	0.1 - 1	NA	Terrestrial	Herbaceous_x000D_ non-graminoid
Eupatorium.perfoliatum	< 0.1	0.5 - 1	Terrestrial	Herbaceous_x000D_ non-graminoid
Eupatorium.serotinum	< 0.1	NA	Terrestrial	Herbaceous_x000D_ non-graminoid
Euphorbia.cyathophora	1 - 10	0.5 - 1	Terrestrial	Herbaceous_x000D_ non-graminoid
Euphorbia.heterophylla	1 - 10	0.5 - 1	Terrestrial	Herbaceous_x000D_ non-graminoid
Euphorbia.hirta	< 0.1	< 0.5	Terrestrial	Herbaceous_x000D_ non-graminoid
Euphorbia.humistrata	0.1 - 1	NA	Terrestrial	Herbaceous_x000D_ non-graminoid
Euphorbia.hypericifolia	0.1 - 1	NA	Terrestrial	NA
Euphorbia.hyssopifolia	1 - 10	NA	Terrestrial	Herbaceous_x000D_ non-graminoid
Euphorbia.maculata	0.1 - 1	< 0.5	Terrestrial	Herbaceous_x000D_ non-graminoid
Euphorbia.marginata	10 - 100	NA	Terrestrial	Herbaceous_x000D_ non-graminoid
Euphorbia.nutans	0.1 - 1	< 0.5	Terrestrial	Herbaceous_x000D_ non-graminoid
Euphorbia.polygonifolia	1 - 10	NA	Terrestrial	Herbaceous_x000D_ non-graminoid
Euphorbia.prostrata	NA	< 0.5	Terrestrial	Herbaceous_x000D_ non-graminoid
Euphorbia.pulcherrima	NA	1 - 5	Terrestrial	Shrub/tree
Euphorbia.serpens	0.1 - 1	< 0.5	Terrestrial	Herbaceous_x000D_ non-graminoid
Euphorbia.spathulata	1 - 10	< 0.5	Terrestrial	Herbaceous_x000D_ non-graminoid
Euphorbia.tirucalli	10 - 100	1 - 5	Terrestrial	Shrub/tree
Euphrasia.stricta	0.1 - 1	< 0.5	Terrestrial	Herbaceous_x000D_ non-graminoid
Eurybia.hemispherica	0.1 - 1	< 0.5	Terrestrial	Herbaceous_x000D_ non-graminoid
Eurybia.macrophylla	0.1 - 1	1 - 5	Terrestrial	Herbaceous_x000D_ non-graminoid
Eustachys.petraea	0.1 - 1	NA	Terrestrial	Herbaceous_x000D_ graminoid
Eustoma.exaltatum	< 0.1	< 0.5	NA	Herbaceous_x000D_ non-graminoid
Euthamia.graminifolia	< 0.1	0.5 - 1	Terrestrial	Herbaceous_x000D_ non-graminoid
Euthamia.gymnospermoides	NA	NA	Terrestrial	Herbaceous_x000D_ non-graminoid
Euthamia.occidentalis	0.1 - 1	1 - 5	Terrestrial	Herbaceous_x000D_ non-graminoid
Evolvulus.sericeus	1 - 10	< 0.5	Terrestrial	Herbaceous_x000D_ non-graminoid
Exothea.paniculata	NA	> 5	Terrestrial	Shrub/tree
Fagus.grandifolia	> 100	> 5	Terrestrial	Shrub/tree
Fallopia.convolvulus	1 - 10	0.5 - 1	Terrestrial	Other
Fallopia.dumetorum	1 - 10	1 - 5	Terrestrial	Herbaceous_x000D_ non-graminoid
Fallopia.scandens	< 0.1	< 0.5	NA	Other
Festuca.altaica	1 - 10	NA	Terrestrial	Herbaceous_x000D_ graminoid
Festuca.californica	1 - 10	1 - 5	Terrestrial	Herbaceous_x000D_ graminoid
Festuca.idahoensis	1 - 10	0.5 - 1	Terrestrial	Herbaceous_x000D_ graminoid
Festuca.ovina	0.1 - 1	< 0.5	Terrestrial	Herbaceous_x000D_ graminoid
Festuca.rubra	0.1 - 1	< 0.5	Terrestrial	Herbaceous_x000D_ graminoid
Festuca.subulata	1 - 10	< 0.5	Terrestrial	Herbaceous_x000D_ graminoid
Festuca.subverticillata	1 - 10	0.5 - 1	Terrestrial	Herbaceous_x000D_ graminoid
Festuca.trachyphylla	0.1 - 1	< 0.5	Terrestrial	Herbaceous_x000D_ graminoid
Ficaria.verna	1 - 10	< 0.5	Terrestrial	Herbaceous_x000D_ non-graminoid
Ficus.aurea	NA	> 5	Terrestrial	Shrub/tree
Ficus.carica	NA	> 5	Terrestrial	Shrub/tree
Ficus.citrifolia	0.1 - 1	> 5	Terrestrial	Shrub/tree
Ficus.microcarpa	0.1 - 1	> 5	Terrestrial	Shrub/tree
Ficus.trigonata	NA	> 5	Terrestrial	Shrub/tree
Filipendula.ulmaria	0.1 - 1	0.5 - 1	Terrestrial	Herbaceous_x000D_ non-graminoid
Fimbristylis.complanata	0.1 - 1	NA	Terrestrial	Herbaceous_x000D_ graminoid
Fimbristylis.dichotoma	0.1 - 1	< 0.5	Terrestrial	Herbaceous_x000D_ graminoid
Fimbristylis.ferruginea	0.1 - 1	NA	Terrestrial	Herbaceous_x000D_ graminoid
Fimbristylis.littoralis	< 0.1	NA	Terrestrial	Herbaceous_x000D_ graminoid
Fimbristylis.puberula	NA	< 0.5	Terrestrial	Herbaceous_x000D_ graminoid
Fimbristylis.schoenoides	0.1 - 1	NA	Terrestrial	Herbaceous_x000D_ graminoid
Fimbristylis.thermalis	0.1 - 1	NA	Terrestrial	Herbaceous_x000D_ graminoid
Flaveria.trinervia	0.1 - 1	NA	Terrestrial	Herbaceous_x000D_ non-graminoid
Flemingia.strobilifera	NA	1 - 5	Terrestrial	NA
Floerkea.proserpinacoides	1 - 10	< 0.5	Terrestrial	Herbaceous_x000D_ non-graminoid
Forestiera.acuminata	NA	> 5	Terrestrial	Shrub/tree
Forestiera.pubescens	10 - 100	1 - 5	Terrestrial	Shrub/tree
Fothergilla.gardenii	10 - 100	1 - 5	Terrestrial	Shrub/tree
Fragaria.chiloensis	0.1 - 1	< 0.5	Terrestrial	Herbaceous_x000D_ non-graminoid
Fragaria.vesca	0.1 - 1	< 0.5	Terrestrial	Herbaceous_x000D_ non-graminoid
Fragaria.virginiana	0.1 - 1	< 0.5	Terrestrial	Herbaceous_x000D_ non-graminoid
Frangula.alnus	10 - 100	1 - 5	Terrestrial	Shrub/tree
Frangula.betulifolia	10 - 100	> 5	Terrestrial	Shrub/tree
Frangula.betulifolia	10 - 100	> 5	Terrestrial	Shrub/tree
Frangula.caroliniana	> 100	> 5	Terrestrial	Shrub/tree
Frangula.purshiana	10 - 100	> 5	Terrestrial	Shrub/tree
Frankenia.salina	0.1 - 1	NA	Terrestrial	Herbaceous_x000D_ non-graminoid
Fraxinus.americana	10 - 100	> 5	Terrestrial	Shrub/tree
Fraxinus.berlandieriana	NA	> 5	Terrestrial	NA
Fraxinus.caroliniana	10 - 100	> 5	Terrestrial	Shrub/tree
Fraxinus.latifolia	10 - 100	> 5	Terrestrial	Shrub/tree
Fraxinus.nigra	10 - 100	> 5	Terrestrial	Shrub/tree
Fraxinus.pennsylvanica	10 - 100	> 5	Terrestrial	Shrub/tree
Fraxinus.profunda	> 100	> 5	Terrestrial	Shrub/tree
Fraxinus.velutina	10 - 100	> 5	Terrestrial	Shrub/tree
Fuchsia.magellanica	0.1 - 1	1 - 5	Terrestrial	Shrub/tree
Fuirena.simplex	0.1 - 1	NA	Aquatic	Herbaceous_x000D_ graminoid
Fuirena.squarrosa	0.1 - 1	NA	Terrestrial	Herbaceous_x000D_ graminoid
Fuirena.umbellata	< 0.1	NA	Semiaquatic	Herbaceous_x000D_ graminoid
Gaillardia.pulchella	1 - 10	0.5 - 1	Terrestrial	Herbaceous_x000D_ non-graminoid
Galeopsis.tetrahit	1 - 10	< 0.5	Terrestrial	Herbaceous_x000D_ non-graminoid
Galinsoga.parviflora	0.1 - 1	< 0.5	Terrestrial	Herbaceous_x000D_ non-graminoid
Galinsoga.quadriradiata	0.1 - 1	< 0.5	Terrestrial	Herbaceous_x000D_ non-graminoid
Galium.aparine	1 - 10	< 0.5	Terrestrial	Other
Galium.asprellum	0.1 - 1	1 - 5	Terrestrial	Herbaceous_x000D_ non-graminoid
Galium.boreale	0.1 - 1	< 0.5	Terrestrial	Herbaceous_x000D_ non-graminoid
Galium.circaezans	1 - 10	NA	Terrestrial	Herbaceous_x000D_ non-graminoid
Galium.concinnum	1 - 10	< 0.5	Terrestrial	Herbaceous_x000D_ non-graminoid
Galium.divaricatum	< 0.1	< 0.5	Terrestrial	Herbaceous_x000D_ non-graminoid
Galium.labradoricum	0.1 - 1	< 0.5	Terrestrial	Herbaceous_x000D_ non-graminoid
Galium.mexicanum	0.1 - 1	NA	Terrestrial	Herbaceous_x000D_ non-graminoid
Galium.mollugo	0.1 - 1	< 0.5	Terrestrial	Herbaceous_x000D_ non-graminoid
Galium.obtusum	0.1 - 1	< 0.5	Terrestrial	Herbaceous_x000D_ non-graminoid
Galium.palustre	0.1 - 1	< 0.5	Terrestrial	Herbaceous_x000D_ non-graminoid
Galium.parisiense	0.1 - 1	< 0.5	Terrestrial	Herbaceous_x000D_ non-graminoid
Galium.tinctorium	1 - 10	< 0.5	Terrestrial	Herbaceous_x000D_ non-graminoid
Galium.trifidum	0.1 - 1	< 0.5	Terrestrial	Other
Galium.triflorum	0.1 - 1	NA	Terrestrial	Herbaceous_x000D_ non-graminoid
Gastridium.phleoides	0.1 - 1	NA	Terrestrial	Herbaceous_x000D_ graminoid
Gaultheria.hispidula	0.1 - 1	< 0.5	Terrestrial	Shrub/tree
Gaultheria.humifusa	< 0.1	NA	Terrestrial	Shrub/tree
Gaultheria.procumbens	0.1 - 1	< 0.5	Terrestrial	Shrub/tree
Gaultheria.shallon	0.1 - 1	1 - 5	Terrestrial	Shrub/tree
Gaylussacia.baccata	1 - 10	1 - 5	Terrestrial	Shrub/tree
Gaylussacia.dumosa	1 - 10	< 0.5	Terrestrial	Shrub/tree
Gaylussacia.frondosa	1 - 10	0.5 - 1	Terrestrial	Shrub/tree
Gayophytum.humile	0.1 - 1	NA	Terrestrial	Herbaceous_x000D_ non-graminoid
Gayophytum.racemosum	< 0.1	NA	Terrestrial	Herbaceous_x000D_ non-graminoid
Gentiana.affinis	0.1 - 1	NA	Terrestrial	Herbaceous_x000D_ non-graminoid
Gentiana.algida	NA	< 0.5	Terrestrial	Herbaceous_x000D_ non-graminoid
Gentiana.andrewsii	< 0.1	0.5 - 1	Terrestrial	Herbaceous_x000D_ non-graminoid
Gentiana.calycosa	0.1 - 1	< 0.5	Terrestrial	Herbaceous_x000D_ non-graminoid
Gentiana.clausa	0.1 - 1	< 0.5	Terrestrial	Herbaceous_x000D_ non-graminoid
Gentiana.glauca	0.1 - 1	NA	Terrestrial	Herbaceous_x000D_ non-graminoid
Gentiana.parryi	0.1 - 1	NA	Terrestrial	Herbaceous_x000D_ non-graminoid
Gentiana.prostrata	< 0.1	< 0.5	Terrestrial	Herbaceous_x000D_ non-graminoid
Gentiana.sceptrum	< 0.1	NA	Terrestrial	Herbaceous_x000D_ non-graminoid
Gentianella.amarella	0.1 - 1	< 0.5	Terrestrial	Herbaceous_x000D_ non-graminoid
Gentianella.propinqua	0.1 - 1	NA	Terrestrial	Herbaceous_x000D_ non-graminoid
Gentianella.tenella	< 0.1	< 0.5	NA	Herbaceous_x000D_ non-graminoid
Gentianopsis.crinita	NA	< 0.5	Terrestrial	Herbaceous_x000D_ non-graminoid
Gentianopsis.detonsa	NA	< 0.5	Terrestrial	Herbaceous_x000D_ non-graminoid
Geophila.repens	NA	< 0.5	Terrestrial	Herbaceous_x000D_ non-graminoid
Geranium.caespitosum	1 - 10	< 0.5	Terrestrial	Herbaceous_x000D_ non-graminoid
Geranium.californicum	1 - 10	NA	Terrestrial	Herbaceous_x000D_ non-graminoid
Geranium.erianthum	1 - 10	0.5 - 1	Terrestrial	Herbaceous_x000D_ non-graminoid
Geranium.maculatum	1 - 10	< 0.5	Terrestrial	Herbaceous_x000D_ non-graminoid
Geranium.richardsonii	1 - 10	< 0.5	Terrestrial	Herbaceous_x000D_ non-graminoid
Geranium.robertianum	1 - 10	< 0.5	Terrestrial	Herbaceous_x000D_ non-graminoid
Geranium.viscosissimum	1 - 10	0.5 - 1	Terrestrial	Herbaceous_x000D_ non-graminoid
Geum.aleppicum	1 - 10	< 0.5	Terrestrial	Herbaceous_x000D_ non-graminoid
Geum.canadense	1 - 10	0.5 - 1	Terrestrial	Herbaceous_x000D_ non-graminoid
Geum.laciniatum	1 - 10	0.5 - 1	Terrestrial	Herbaceous_x000D_ non-graminoid
Geum.macrophyllum	1 - 10	0.5 - 1	Terrestrial	Herbaceous_x000D_ non-graminoid
Geum.pentapetalum	NA	NA	Terrestrial	Shrub/tree
Geum.rivale	1 - 10	< 0.5	Terrestrial	Herbaceous_x000D_ non-graminoid
Geum.rossii	1 - 10	< 0.5	Terrestrial	Herbaceous_x000D_ non-graminoid
Geum.triflorum	0.1 - 1	< 0.5	Terrestrial	Herbaceous_x000D_ non-graminoid
Geum.vernum	1 - 10	< 0.5	Terrestrial	Herbaceous_x000D_ non-graminoid
Geum.virginianum	1 - 10	0.5 - 1	Terrestrial	Herbaceous_x000D_ non-graminoid
Gibasis.geniculata	NA	NA	Terrestrial	Herbaceous_x000D_ non-graminoid
Githopsis.diffusa	0.1 - 1	NA	Terrestrial	Herbaceous_x000D_ non-graminoid
Glechoma.hederacea	0.1 - 1	< 0.5	Terrestrial	Herbaceous_x000D_ non-graminoid
Gleditsia.aquatica	> 100	> 5	Terrestrial	Shrub/tree
Gleditsia.triacanthos	> 100	> 5	Terrestrial	Shrub/tree
Glehnia.littoralis	10 - 100	NA	Terrestrial	Herbaceous_x000D_ non-graminoid
Glinus.lotoides	< 0.1	< 0.5	Terrestrial	Herbaceous_x000D_ non-graminoid
Gliricidia.sepium	> 100	> 5	Terrestrial	Shrub/tree
Glyceria.borealis	0.1 - 1	1 - 5	Terrestrial	Herbaceous_x000D_ graminoid
Glyceria.canadensis	0.1 - 1	0.5 - 1	Terrestrial	Herbaceous_x000D_ graminoid
Glyceria.declinata	1 - 10	< 0.5	Semiaquatic	Herbaceous_x000D_ graminoid
Glyceria.elata	0.1 - 1	NA	Terrestrial	Herbaceous_x000D_ graminoid
Glyceria.fluitans	1 - 10	0.5 - 1	Semiaquatic	Herbaceous_x000D_ graminoid
Glyceria.grandis	0.1 - 1	NA	Terrestrial	Herbaceous_x000D_ graminoid
Glyceria.maxima	0.1 - 1	1 - 5	Terrestrial	Herbaceous_x000D_ graminoid
Glyceria.melicaria	NA	1 - 5	Terrestrial	Herbaceous_x000D_ graminoid
Glyceria.obtusa	0.1 - 1	0.5 - 1	Terrestrial	Herbaceous_x000D_ graminoid
Glyceria.septentrionalis	0.1 - 1	1 - 5	Terrestrial	Herbaceous_x000D_ graminoid
Glyceria.striata	0.1 - 1	1 - 5	Terrestrial	Herbaceous_x000D_ graminoid
Glycyrrhiza.lepidota	1 - 10	1 - 5	Terrestrial	Herbaceous_x000D_ non-graminoid
Gnaphalium.palustre	< 0.1	NA	Terrestrial	Herbaceous_x000D_ non-graminoid
Gnaphalium.uliginosum	< 0.1	< 0.5	Terrestrial	Herbaceous_x000D_ non-graminoid
Gomphrena.globosa	1 - 10	NA	Terrestrial	Herbaceous_x000D_ non-graminoid
Gonzalagunia.hirsuta	10 - 100	NA	Terrestrial	Shrub/tree
Goodyera.oblongifolia	< 0.1	NA	Terrestrial	Herbaceous_x000D_ non-graminoid
Goodyera.pubescens	< 0.1	NA	Terrestrial	Herbaceous_x000D_ non-graminoid
Goodyera.repens	< 0.1	< 0.5	Terrestrial	Herbaceous_x000D_ non-graminoid
Gordonia.lasianthus	1 - 10	> 5	Terrestrial	Shrub/tree
Gossypium.barbadense	> 100	1 - 5	Terrestrial	Herbaceous_x000D_ non-graminoid
Gossypium.hirsutum	10 - 100	1 - 5	Terrestrial	Shrub/tree
Gouania.lupuloides	NA	NA	Terrestrial	Other
Gratiola.aurea	< 0.1	NA	Terrestrial	Herbaceous_x000D_ non-graminoid
Gratiola.ebracteata	< 0.1	NA	Terrestrial	Herbaceous_x000D_ non-graminoid
Gratiola.virginiana	< 0.1	< 0.5	Terrestrial	Herbaceous_x000D_ non-graminoid
Grevillea.robusta	10 - 100	> 5	Terrestrial	Shrub/tree
Grindelia.ciliata	1 - 10	NA	Terrestrial	Herbaceous_x000D_ non-graminoid
Grindelia.hirsutula	10 - 100	0.5 - 1	Terrestrial	Herbaceous_x000D_ non-graminoid
Grindelia.integrifolia	1 - 10	NA	NA	Herbaceous_x000D_ non-graminoid
Grindelia.squarrosa	0.1 - 1	NA	Terrestrial	Herbaceous_x000D_ non-graminoid
Guapira.discolor	NA	> 5	Terrestrial	Shrub/tree
Guatteria.blainii	NA	NA	Terrestrial	Shrub/tree
Guatteria.caribaea	NA	NA	Terrestrial	Shrub/tree
Guettarda.elliptica	NA	> 5	Terrestrial	Shrub/tree
Guettarda.scabra	NA	> 5	Terrestrial	Shrub/tree
Guettarda.valenzuelana	NA	NA	Terrestrial	NA
Gymnocarpium.dryopteris	< 0.1	< 0.5	Terrestrial	fern
Gymnocarpium.robertianum	< 0.1	< 0.5	Terrestrial	fern
Gynerium.sagittatum	> 100	1 - 5	Terrestrial	Herbaceous_x000D_ graminoid
Habenaria.repens	< 0.1	NA	Terrestrial	Herbaceous_x000D_ non-graminoid
Habranthus.tubispathus	1 - 10	NA	Terrestrial	Herbaceous_x000D_ non-graminoid
Hackelia.floribunda	1 - 10	NA	Terrestrial	Herbaceous_x000D_ non-graminoid
Hackelia.micrantha	1 - 10	NA	Terrestrial	Herbaceous_x000D_ non-graminoid
Hackelia.virginiana	1 - 10	NA	Terrestrial	Herbaceous_x000D_ non-graminoid
Hackelochloa.granularis	1 - 10	0.5 - 1	Terrestrial	Herbaceous_x000D_ graminoid
Halesia.carolina	> 100	> 5	Terrestrial	Shrub/tree
Halesia.diptera	> 100	1 - 5	Terrestrial	Shrub/tree
Hamamelis.virginiana	10 - 100	> 5	Terrestrial	Shrub/tree
Hamelia.axillaris	0.1 - 1	1 - 5	Terrestrial	Shrub/tree
Hamelia.patens	0.1 - 1	> 5	Terrestrial	Shrub/tree
Hammarbya.paludosa	NA	< 0.5	Terrestrial	Herbaceous_x000D_ non-graminoid
Hastingsia.alba	1 - 10	NA	Terrestrial	Herbaceous_x000D_ non-graminoid
Hedera.helix	10 - 100	> 5	Terrestrial	Other
Hedychium.flavescens	NA	NA	Terrestrial	Herbaceous_x000D_ non-graminoid
Hedyosmum.arborescens	NA	NA	Terrestrial	Shrub/tree
Hedysarum.alpinum	1 - 10	< 0.5	Terrestrial	Herbaceous_x000D_ non-graminoid
Heimia.salicifolia	< 0.1	NA	Terrestrial	Shrub/tree
Helenium.amarum	0.1 - 1	< 0.5	Terrestrial	Herbaceous_x000D_ non-graminoid
Helenium.autumnale	0.1 - 1	0.5 - 1	Terrestrial	Herbaceous_x000D_ non-graminoid
Helenium.bigelovii	0.1 - 1	NA	Terrestrial	Herbaceous_x000D_ non-graminoid
Helenium.flexuosum	0.1 - 1	0.5 - 1	Terrestrial	Herbaceous_x000D_ non-graminoid
Helenium.puberulum	0.1 - 1	NA	Terrestrial	Herbaceous_x000D_ non-graminoid
Helianthella.quinquenervis	1 - 10	< 0.5	Terrestrial	Herbaceous_x000D_ non-graminoid
Helianthus.angustifolius	0.1 - 1	1 - 5	Terrestrial	Herbaceous_x000D_ non-graminoid
Helianthus.annuus	10 - 100	1 - 5	Terrestrial	Herbaceous_x000D_ non-graminoid
Helianthus.bolanderi	1 - 10	NA	Terrestrial	Herbaceous_x000D_ non-graminoid
Helianthus.ciliaris	1 - 10	NA	Terrestrial	Herbaceous_x000D_ non-graminoid
Helianthus.debilis	1 - 10	< 0.5	Terrestrial	Herbaceous_x000D_ non-graminoid
Helianthus.giganteus	1 - 10	1 - 5	Terrestrial	Herbaceous_x000D_ non-graminoid
Helianthus.grosseserratus	1 - 10	1 - 5	Terrestrial	Herbaceous_x000D_ non-graminoid
Helianthus.maximiliani	1 - 10	1 - 5	Terrestrial	Herbaceous_x000D_ non-graminoid
Helianthus.nuttallii	1 - 10	1 - 5	Terrestrial	Herbaceous_x000D_ non-graminoid
Helianthus.occidentalis	1 - 10	0.5 - 1	Terrestrial	Herbaceous_x000D_ non-graminoid
Helianthus.tuberosus	1 - 10	1 - 5	Terrestrial	Herbaceous_x000D_ non-graminoid
Heliconia.bihai	NA	1 - 5	Terrestrial	Herbaceous_x000D_ non-graminoid
Heliconia.latispatha	NA	1 - 5	Terrestrial	Herbaceous_x000D_ non-graminoid
Heliconia.psittacorum	> 100	NA	Terrestrial	Herbaceous_x000D_ non-graminoid
Heliopsis.helianthoides	1 - 10	1 - 5	Terrestrial	Herbaceous_x000D_ non-graminoid
Heliotropium.angiospermum	0.1 - 1	NA	Terrestrial	Herbaceous_x000D_ non-graminoid
Heliotropium.curassavicum	1 - 10	< 0.5	Terrestrial	Other
Heliotropium.indicum	1 - 10	1 - 5	Terrestrial	Herbaceous_x000D_ non-graminoid
Heliotropium.supinum	1 - 10	NA	Terrestrial	Herbaceous_x000D_ non-graminoid
Helminthotheca.echioides	1 - 10	< 0.5	Terrestrial	Herbaceous_x000D_ non-graminoid
Hemarthria.altissima	NA	< 0.5	Terrestrial	Herbaceous_x000D_ graminoid
Hemerocallis.fulva	10 - 100	0.5 - 1	Terrestrial	Herbaceous_x000D_ non-graminoid
Hemizonia.fasciculata	0.1 - 1	NA	Terrestrial	Herbaceous_x000D_ non-graminoid
Heracleum.mantegazzianum	10 - 100	1 - 5	Terrestrial	Herbaceous_x000D_ non-graminoid
Heracleum.maximum	1 - 10	1 - 5	Terrestrial	Herbaceous_x000D_ non-graminoid
Heracleum.sphondylium	1 - 10	0.5 - 1	Terrestrial	Herbaceous_x000D_ non-graminoid
Hernandia.sonora	NA	NA	Terrestrial	Shrub/tree
Hesperevax.sparsiflora	0.1 - 1	NA	Terrestrial	Herbaceous_x000D_ non-graminoid
Hesperis.matronalis	1 - 10	0.5 - 1	Terrestrial	Herbaceous_x000D_ non-graminoid
Heteranthera.dubia	0.1 - 1	< 0.5	NA	Herbaceous_x000D_ non-graminoid
Heteranthera.limosa	NA	NA	Aquatic	Herbaceous_x000D_ non-graminoid
Heteranthera.reniformis	NA	NA	Aquatic	Herbaceous_x000D_ non-graminoid
Heterocodon.rariflorum	< 0.1	NA	Terrestrial	Herbaceous_x000D_ non-graminoid
Heteropogon.contortus	1 - 10	< 0.5	Terrestrial	Herbaceous_x000D_ graminoid
Heteropterys.laurifolia	10 - 100	NA	Terrestrial	Other
Heuchera.americana	NA	< 0.5	Terrestrial	Herbaceous_x000D_ non-graminoid
Heuchera.richardsonii	< 0.1	< 0.5	Terrestrial	Herbaceous_x000D_ non-graminoid
Heuchera.rubescens	< 0.1	NA	Terrestrial	Herbaceous_x000D_ non-graminoid
Hibiscus.aculeatus	10 - 100	0.5 - 1	Terrestrial	Herbaceous_x000D_ non-graminoid
Hibiscus.grandiflorus	1 - 10	NA	Terrestrial	Shrub/tree
Hibiscus.laevis	NA	1 - 5	Terrestrial	Herbaceous_x000D_ non-graminoid
Hibiscus.moscheutos	1 - 10	1 - 5	Terrestrial	Herbaceous_x000D_ non-graminoid
Hibiscus.mutabilis	1 - 10	1 - 5	Terrestrial	Shrub/tree
Hieracium.gronovii	0.1 - 1	1 - 5	Terrestrial	Herbaceous_x000D_ non-graminoid
Hieracium.triste	0.1 - 1	NA	NA	Herbaceous_x000D_ non-graminoid
Hippobroma.longiflora	< 0.1	NA	Terrestrial	Herbaceous_x000D_ non-graminoid
Hippocratea.volubilis	10 - 100	NA	Terrestrial	Other
Hippomane.mancinella	NA	> 5	Terrestrial	Shrub/tree
Hippuris.vulgaris	0.1 - 1	< 0.5	Aquatic	Herbaceous_x000D_ non-graminoid
Hirtella.rugosa	NA	NA	Terrestrial	Shrub/tree
Hirtella.triandra	> 100	> 5	Terrestrial	Shrub/tree
Hoita.macrostachya	10 - 100	NA	Terrestrial	NA
Holcus.lanatus	0.1 - 1	< 0.5	Terrestrial	Herbaceous_x000D_ graminoid
Holcus.mollis	0.1 - 1	< 0.5	Terrestrial	Herbaceous_x000D_ graminoid
Holodiscus.discolor	0.1 - 1	1 - 5	Terrestrial	Shrub/tree
Homalium.racemosum	NA	NA	Terrestrial	Shrub/tree
Honckenya.peploides	1 - 10	< 0.5	Terrestrial	Other
Hordeum.brachyantherum	1 - 10	0.5 - 1	Terrestrial	Herbaceous_x000D_ graminoid
Hordeum.jubatum	1 - 10	< 0.5	Terrestrial	Herbaceous_x000D_ graminoid
Hordeum.marinum	0.1 - 1	< 0.5	Terrestrial	Herbaceous_x000D_ graminoid
Hordeum.murinum	1 - 10	< 0.5	Terrestrial	Herbaceous_x000D_ graminoid
Hordeum.pusillum	1 - 10	< 0.5	Terrestrial	Herbaceous_x000D_ graminoid
Horkelia.congesta	1 - 10	NA	Terrestrial	Herbaceous_x000D_ non-graminoid
Hosackia.gracilis	1 - 10	NA	Terrestrial	NA
Hosackia.pinnata	1 - 10	NA	Terrestrial	NA
Houstonia.wrightii	0.1 - 1	< 0.5	Terrestrial	Herbaceous_x000D_ non-graminoid
Houttuynia.cordata	< 0.1	NA	Terrestrial	Herbaceous_x000D_ non-graminoid
Humulus.lupulus	1 - 10	1 - 5	Terrestrial	Other
Huperzia.selago	< 0.1	< 0.5	NA	fern
Hura.crepitans	> 100	> 5	Terrestrial	Shrub/tree
Hydrangea.arborescens	< 0.1	NA	Terrestrial	Shrub/tree
Hydrangea.paniculata	< 0.1	> 5	Terrestrial	Shrub/tree
Hydrilla.verticillata	NA	0.5 - 1	Aquatic	Herbaceous_x000D_ non-graminoid
Hydrocharis.morsus-ranae	< 0.1	< 0.5	Aquatic	Herbaceous_x000D_ non-graminoid
Hydrocotyle.bonariensis	1 - 10	< 0.5	Aquatic	Herbaceous_x000D_ non-graminoid
Hydrocotyle.ranunculoides	NA	< 0.5	Terrestrial	Herbaceous_x000D_ non-graminoid
Hydrocotyle.sibthorpioides	NA	< 0.5	Aquatic	Herbaceous_x000D_ non-graminoid
Hydrocotyle.umbellata	NA	NA	Terrestrial	Herbaceous_x000D_ non-graminoid
Hydrocotyle.verticillata	0.1 - 1	NA	Aquatic	Herbaceous_x000D_ non-graminoid
Hydrolea.quadrivalvis	0.1 - 1	< 0.5	Terrestrial	Herbaceous_x000D_ non-graminoid
Hydrophyllum.canadense	NA	NA	Terrestrial	Herbaceous_x000D_ non-graminoid
Hydrophyllum.fendleri	NA	NA	Terrestrial	Herbaceous_x000D_ non-graminoid
Hydrophyllum.occidentale	1 - 10	< 0.5	Terrestrial	Herbaceous_x000D_ non-graminoid
Hydrophyllum.tenuipes	1 - 10	NA	Terrestrial	Herbaceous_x000D_ non-graminoid
Hydrophyllum.virginianum	1 - 10	< 0.5	Terrestrial	Herbaceous_x000D_ non-graminoid
Hymenaea.courbaril	> 100	> 5	Terrestrial	Shrub/tree
Hymenocallis.liriosme	NA	0.5 - 1	Terrestrial	Herbaceous_x000D_ non-graminoid
Hymenoclea.monogyra	0.1 - 1	1 - 5	Terrestrial	Shrub/tree
Hymenoxys.hoopesii	1 - 10	0.5 - 1	Terrestrial	Herbaceous_x000D_ non-graminoid
Hyparrhenia.rufa	0.1 - 1	1 - 5	Terrestrial	Herbaceous_x000D_ graminoid
Hypericum.anagalloides	< 0.1	< 0.5	Terrestrial	Herbaceous_x000D_ non-graminoid
Hypericum.ascyron	0.1 - 1	1 - 5	Terrestrial	Herbaceous_x000D_ non-graminoid
Hypericum.boreale	< 0.1	< 0.5	Terrestrial	Herbaceous_x000D_ non-graminoid
Hypericum.calycinum	0.1 - 1	< 0.5	Terrestrial	Shrub/tree
Hypericum.canadense	NA	< 0.5	Terrestrial	Herbaceous_x000D_ non-graminoid
Hypericum.cistifolium	< 0.1	0.5 - 1	NA	Herbaceous_x000D_ non-graminoid
Hypericum.densiflorum	NA	1 - 5	Terrestrial	Shrub/tree
Hypericum.denticulatum	NA	0.5 - 1	Terrestrial	Herbaceous_x000D_ non-graminoid
Hypericum.ellipticum	< 0.1	NA	Terrestrial	Herbaceous_x000D_ non-graminoid
Hypericum.fasciculatum	0.1 - 1	0.5 - 1	Terrestrial	Shrub/tree
Hypericum.galioides	NA	0.5 - 1	Terrestrial	Shrub/tree
Hypericum.gentianoides	< 0.1	0.5 - 1	Terrestrial	Herbaceous_x000D_ non-graminoid
Hypericum.gymnanthum	< 0.1	NA	Terrestrial	Herbaceous_x000D_ non-graminoid
Hypericum.hypericoides	0.1 - 1	NA	Terrestrial	Shrub/tree
Hypericum.kalmianum	< 0.1	0.5 - 1	Terrestrial	Shrub/tree
Hypericum.majus	< 0.1	0.5 - 1	Terrestrial	Herbaceous_x000D_ non-graminoid
Hypericum.mutilum	0.1 - 1	0.5 - 1	Terrestrial	Herbaceous_x000D_ non-graminoid
Hypericum.perforatum	< 0.1	< 0.5	Terrestrial	Herbaceous_x000D_ non-graminoid
Hypericum.prolificum	< 0.1	0.5 - 1	Terrestrial	Shrub/tree
Hypericum.punctatum	< 0.1	0.5 - 1	Terrestrial	Herbaceous_x000D_ non-graminoid
Hypericum.sphaerocarpum	0.1 - 1	NA	NA	Herbaceous_x000D_ non-graminoid
Hypochaeris.radicata	0.1 - 1	< 0.5	Terrestrial	Herbaceous_x000D_ non-graminoid
Hypoxis.hirsuta	0.1 - 1	< 0.5	Terrestrial	Herbaceous_x000D_ non-graminoid
Hyptis.alata	0.1 - 1	1 - 5	Terrestrial	Herbaceous_x000D_ non-graminoid
Hyptis.capitata	0.1 - 1	1 - 5	Terrestrial	Herbaceous_x000D_ non-graminoid
Hyptis.mutabilis	< 0.1	NA	Terrestrial	Herbaceous_x000D_ non-graminoid
Hyptis.pectinata	< 0.1	NA	Terrestrial	Herbaceous_x000D_ non-graminoid
Hyptis.suaveolens	1 - 10	1 - 5	Terrestrial	Herbaceous_x000D_ non-graminoid
Ilex.amelanchier	NA	1 - 5	Terrestrial	Shrub/tree
Ilex.aquifolium	10 - 100	> 5	Terrestrial	Shrub/tree
Ilex.cassine	NA	1 - 5	Terrestrial	Shrub/tree
Ilex.coriacea	1 - 10	1 - 5	Terrestrial	Shrub/tree
Ilex.decidua	1 - 10	> 5	Terrestrial	Shrub/tree
Ilex.glabra	10 - 100	1 - 5	Terrestrial	Shrub/tree
Ilex.laevigata	NA	> 5	Terrestrial	Shrub/tree
Ilex.macfadyenii	NA	NA	Terrestrial	Shrub/tree
Ilex.montana	10 - 100	> 5	Terrestrial	Shrub/tree
Ilex.obcordata	NA	NA	Terrestrial	Shrub/tree
Ilex.opaca	10 - 100	> 5	Terrestrial	Shrub/tree
Ilex.sideroxyloides	NA	NA	Terrestrial	Shrub/tree
Ilex.verticillata	10 - 100	1 - 5	Terrestrial	Shrub/tree
Ilex.vomitoria	10 - 100	1 - 5	Terrestrial	Shrub/tree
Iliamna.rivularis	1 - 10	1 - 5	NA	Herbaceous_x000D_ non-graminoid
Iliamna.rivularis	1 - 10	1 - 5	NA	Herbaceous_x000D_ non-graminoid
Illicium.floridanum	1 - 10	> 5	Terrestrial	Shrub/tree
Illicium.parviflorum	1 - 10	1 - 5	Terrestrial	Shrub/tree
Impatiens.balsamina	1 - 10	0.5 - 1	Terrestrial	Herbaceous_x000D_ non-graminoid
Impatiens.capensis	1 - 10	1 - 5	Terrestrial	Herbaceous_x000D_ non-graminoid
Impatiens.glandulifera	10 - 100	1 - 5	Terrestrial	Herbaceous_x000D_ non-graminoid
Impatiens.noli-tangere	1 - 10	0.5 - 1	Terrestrial	Herbaceous_x000D_ non-graminoid
Impatiens.pallida	0.1 - 1	1 - 5	Terrestrial	Herbaceous_x000D_ non-graminoid
Impatiens.walleriana	0.1 - 1	< 0.5	Terrestrial	Herbaceous_x000D_ non-graminoid
Imperata.cylindrica	0.1 - 1	1 - 5	Terrestrial	Herbaceous_x000D_ graminoid
Indigofera.hendecaphylla	1 - 10	NA	Terrestrial	NA
Indigofera.lindheimeriana	1 - 10	NA	NA	NA
Indigofera.spicata	0.1 - 1	NA	Terrestrial	NA
Indigofera.suffruticosa	1 - 10	1 - 5	Terrestrial	Shrub/tree
Inula.helenium	1 - 10	1 - 5	Terrestrial	Herbaceous_x000D_ non-graminoid
Ipomoea.alba	NA	NA	Terrestrial	Herbaceous_x000D_ non-graminoid
Ipomoea.amnicola	10 - 100	NA	Terrestrial	Other
Ipomoea.aquatica	10 - 100	NA	NA	Herbaceous_x000D_ non-graminoid
Ipomoea.asarifolia	10 - 100	NA	Terrestrial	Other
Ipomoea.cairica	NA	> 5	Terrestrial	Other
Ipomoea.carnea	10 - 100	1 - 5	Terrestrial	Other
Ipomoea.cordatotriloba	10 - 100	NA	Terrestrial	Herbaceous_x000D_ non-graminoid
Ipomoea.hederifolia	NA	NA	Terrestrial	Herbaceous_x000D_ non-graminoid
Ipomoea.imperati	NA	NA	Terrestrial	Herbaceous_x000D_ non-graminoid
Ipomoea.indica	NA	1 - 5	Terrestrial	Other
Ipomoea.pandurata	10 - 100	NA	NA	Other
Ipomoea.pes-caprae	10 - 100	< 0.5	Terrestrial	Other
Ipomoea.purpurea	10 - 100	1 - 5	Terrestrial	Other
Ipomoea.quamoclit	10 - 100	NA	Terrestrial	Other
Ipomoea.triloba	10 - 100	1 - 5	Terrestrial	Other
Ipomoea.violacea	> 100	NA	Terrestrial	Other
Iresine.diffusa	< 0.1	0.5 - 1	Terrestrial	Herbaceous_x000D_ non-graminoid
Iris.fulva	NA	0.5 - 1	Terrestrial	Herbaceous_x000D_ non-graminoid
Iris.hartwegii	10 - 100	NA	Terrestrial	Herbaceous_x000D_ non-graminoid
Iris.longipetala	10 - 100	NA	Terrestrial	Herbaceous_x000D_ non-graminoid
Iris.missouriensis	10 - 100	< 0.5	Terrestrial	Herbaceous_x000D_ non-graminoid
Iris.pseudacorus	10 - 100	0.5 - 1	Semiaquatic	Herbaceous_x000D_ non-graminoid
Iris.setosa	1 - 10	NA	Terrestrial	Herbaceous_x000D_ non-graminoid
Iris.setosa	1 - 10	NA	Terrestrial	Herbaceous_x000D_ non-graminoid
Iris.versicolor	10 - 100	0.5 - 1	Terrestrial	Herbaceous_x000D_ non-graminoid
Iris.virginica	NA	0.5 - 1	Terrestrial	Herbaceous_x000D_ non-graminoid
Isocoma.acradenia	0.1 - 1	NA	Terrestrial	Herbaceous_x000D_ non-graminoid
Isocoma.menziesii	0.1 - 1	NA	Terrestrial	NA
Isoetes.echinospora	< 0.1	< 0.5	Aquatic	fern
Isoetes.lacustris	< 0.1	< 0.5	Aquatic	fern
Isolepis.carinata	0.1 - 1	NA	Terrestrial	Herbaceous_x000D_ graminoid
Isolepis.cernua	0.1 - 1	< 0.5	Terrestrial	Herbaceous_x000D_ graminoid
Isolepis.prolifera	< 0.1	NA	Terrestrial	Herbaceous_x000D_ graminoid
Isolepis.setacea	< 0.1	< 0.5	Terrestrial	Herbaceous_x000D_ graminoid
Iva.annua	1 - 10	NA	Terrestrial	Herbaceous_x000D_ non-graminoid
Iva.axillaris	1 - 10	NA	Terrestrial	Herbaceous_x000D_ non-graminoid
Iva.frutescens	0.1 - 1	1 - 5	NA	Herbaceous_x000D_ non-graminoid
Ivesia.lycopodioides	0.1 - 1	NA	NA	Herbaceous_x000D_ non-graminoid
Ixora.ferrea	NA	NA	Terrestrial	Shrub/tree
Jacobaea.vulgaris	0.1 - 1	0.5 - 1	Terrestrial	Herbaceous_x000D_ non-graminoid
Jacquemontia.ovalifolia	1 - 10	< 0.5	Terrestrial	Other
Jacquemontia.tamnifolia	1 - 10	NA	Terrestrial	Other
Jacquinia.keyensis	NA	> 5	Terrestrial	Shrub/tree
Jamesia.americana	1 - 10	1 - 5	Terrestrial	Shrub/tree
Jatropha.curcas	> 100	> 5	Terrestrial	Shrub/tree
Jatropha.gossypiifolia	10 - 100	1 - 5	Terrestrial	Herbaceous_x000D_ non-graminoid
Jaumea.carnosa	0.1 - 1	NA	Terrestrial	Herbaceous_x000D_ non-graminoid
Juglans.californica	> 100	> 5	Terrestrial	Shrub/tree
Juglans.cinerea	> 100	> 5	Terrestrial	Shrub/tree
Juglans.hindsii	> 100	> 5	Terrestrial	Shrub/tree
Juglans.major	> 100	> 5	Terrestrial	Shrub/tree
Juglans.microcarpa	> 100	> 5	Terrestrial	Shrub/tree
Juglans.nigra	> 100	> 5	Terrestrial	Shrub/tree
Juncus.acuminatus	< 0.1	0.5 - 1	Terrestrial	Herbaceous_x000D_ graminoid
Juncus.acutus	< 0.1	0.5 - 1	Terrestrial	Herbaceous_x000D_ graminoid
Juncus.alpinoarticulatus	< 0.1	< 0.5	Terrestrial	Herbaceous_x000D_ graminoid
Juncus.arcticus	< 0.1	< 0.5	Terrestrial	Herbaceous_x000D_ graminoid
Juncus.arcticus	< 0.1	< 0.5	Terrestrial	Herbaceous_x000D_ graminoid
Juncus.articulatus	< 0.1	< 0.5	Terrestrial	Herbaceous_x000D_ graminoid
Juncus.balticus	< 0.1	0.5 - 1	Terrestrial	Herbaceous_x000D_ graminoid
Juncus.biglumis	NA	< 0.5	NA	Herbaceous_x000D_ graminoid
Juncus.bolanderi	< 0.1	NA	Terrestrial	Herbaceous_x000D_ graminoid
Juncus.brachycarpus	< 0.1	0.5 - 1	Terrestrial	Herbaceous_x000D_ graminoid
Juncus.brachycephalus	NA	0.5 - 1	Terrestrial	Herbaceous_x000D_ graminoid
Juncus.brevicaudatus	< 0.1	0.5 - 1	Terrestrial	Herbaceous_x000D_ graminoid
Juncus.breweri	0.1 - 1	NA	NA	Herbaceous_x000D_ graminoid
Juncus.bufonius	< 0.1	< 0.5	Terrestrial	Herbaceous_x000D_ graminoid
Juncus.bulbosus	< 0.1	< 0.5	Terrestrial	Herbaceous_x000D_ graminoid
Juncus.canadensis	< 0.1	0.5 - 1	Terrestrial	Herbaceous_x000D_ graminoid
Juncus.capitatus	< 0.1	< 0.5	Terrestrial	Herbaceous_x000D_ graminoid
Juncus.castaneus	< 0.1	< 0.5	Semiaquatic	Herbaceous_x000D_ graminoid
Juncus.compressus	< 0.1	< 0.5	Terrestrial	Herbaceous_x000D_ graminoid
Juncus.confusus	0.1 - 1	< 0.5	Terrestrial	Herbaceous_x000D_ graminoid
Juncus.cooperi	0.1 - 1	NA	Terrestrial	Herbaceous_x000D_ graminoid
Juncus.coriaceus	< 0.1	NA	Terrestrial	Herbaceous_x000D_ graminoid
Juncus.dichotomus	NA	0.5 - 1	Terrestrial	Herbaceous_x000D_ graminoid
Juncus.drummondii	< 0.1	< 0.5	Terrestrial	Herbaceous_x000D_ graminoid
Juncus.dudleyi	< 0.1	NA	Terrestrial	Herbaceous_x000D_ graminoid
Juncus.effusus	< 0.1	0.5 - 1	Terrestrial	Herbaceous_x000D_ graminoid
Juncus.effusus	< 0.1	0.5 - 1	Terrestrial	Herbaceous_x000D_ graminoid
Juncus.ensifolius	< 0.1	0.5 - 1	Terrestrial	Herbaceous_x000D_ graminoid
Juncus.falcatus	< 0.1	NA	Terrestrial	Herbaceous_x000D_ graminoid
Juncus.filiformis	< 0.1	< 0.5	Terrestrial	Herbaceous_x000D_ graminoid
Juncus.gerardii	< 0.1	< 0.5	Terrestrial	Herbaceous_x000D_ graminoid
Juncus.greenei	< 0.1	0.5 - 1	Terrestrial	Herbaceous_x000D_ graminoid
Juncus.inflexus	< 0.1	< 0.5	Terrestrial	Herbaceous_x000D_ graminoid
Juncus.interior	< 0.1	0.5 - 1	Terrestrial	Herbaceous_x000D_ graminoid
Juncus.lesueurii	< 0.1	NA	Terrestrial	Herbaceous_x000D_ graminoid
Juncus.longistylis	< 0.1	0.5 - 1	Terrestrial	Herbaceous_x000D_ graminoid
Juncus.marginatus	< 0.1	0.5 - 1	Terrestrial	Herbaceous_x000D_ graminoid
Juncus.megacephalus	NA	0.5 - 1	Terrestrial	Herbaceous_x000D_ graminoid
Juncus.mertensianus	< 0.1	< 0.5	Terrestrial	Herbaceous_x000D_ graminoid
Juncus.nevadensis	< 0.1	0.5 - 1	Terrestrial	Herbaceous_x000D_ graminoid
Juncus.nodosus	< 0.1	0.5 - 1	Terrestrial	Herbaceous_x000D_ graminoid
Juncus.occidentalis	< 0.1	NA	Terrestrial	Herbaceous_x000D_ graminoid
Juncus.orthophyllus	< 0.1	NA	Terrestrial	Herbaceous_x000D_ graminoid
Juncus.oxymeris	< 0.1	NA	Terrestrial	Herbaceous_x000D_ graminoid
Juncus.pallidus	< 0.1	NA	Terrestrial	Herbaceous_x000D_ graminoid
Juncus.parryi	< 0.1	< 0.5	Terrestrial	Herbaceous_x000D_ graminoid
Juncus.patens	< 0.1	NA	Terrestrial	Herbaceous_x000D_ graminoid
Juncus.pelocarpus	< 0.1	< 0.5	Terrestrial	Herbaceous_x000D_ graminoid
Juncus.phaeocephalus	< 0.1	NA	Terrestrial	Herbaceous_x000D_ graminoid
Juncus.planifolius	< 0.1	< 0.5	Terrestrial	Herbaceous_x000D_ graminoid
Juncus.repens	NA	< 0.5	Terrestrial	Herbaceous_x000D_ graminoid
Juncus.roemerianus	NA	1 - 5	Terrestrial	Herbaceous_x000D_ graminoid
Juncus.scirpoides	< 0.1	0.5 - 1	Terrestrial	Herbaceous_x000D_ graminoid
Juncus.secundus	NA	< 0.5	Terrestrial	Herbaceous_x000D_ graminoid
Juncus.squarrosus	< 0.1	< 0.5	Terrestrial	Herbaceous_x000D_ graminoid
Juncus.stygius	NA	< 0.5	Terrestrial	Herbaceous_x000D_ graminoid
Juncus.subcaudatus	NA	0.5 - 1	Terrestrial	Herbaceous_x000D_ graminoid
Juncus.subnodulosus	< 0.1	0.5 - 1	Terrestrial	Herbaceous_x000D_ graminoid
Juncus.tenuis	< 0.1	< 0.5	Terrestrial	Herbaceous_x000D_ graminoid
Juncus.torreyi	< 0.1	0.5 - 1	Terrestrial	Herbaceous_x000D_ graminoid
Juncus.trifidus	0.1 - 1	< 0.5	Terrestrial	Herbaceous_x000D_ graminoid
Juncus.triglumis	< 0.1	< 0.5	NA	Herbaceous_x000D_ graminoid
Juncus.uncialis	0.1 - 1	NA	Terrestrial	Herbaceous_x000D_ graminoid
Juncus.validus	< 0.1	0.5 - 1	Terrestrial	Herbaceous_x000D_ graminoid
Juncus.xiphioides	< 0.1	NA	Terrestrial	Herbaceous_x000D_ graminoid
Juniperus.communis	10 - 100	1 - 5	Terrestrial	Shrub/tree
Juniperus.deppeana	10 - 100	> 5	Terrestrial	Shrub/tree
Juniperus.horizontalis	10 - 100	1 - 5	Terrestrial	Shrub/tree
Juniperus.virginiana	10 - 100	> 5	Terrestrial	Shrub/tree
Justicia.americana	1 - 10	0.5 - 1	Terrestrial	Herbaceous_x000D_ non-graminoid
Kalmia.angustifolia	< 0.1	0.5 - 1	Terrestrial	Shrub/tree
Kalmia.latifolia	< 0.1	> 5	Terrestrial	Shrub/tree
Kalmia.microphylla	< 0.1	< 0.5	Terrestrial	Shrub/tree
Kalmia.polifolia	< 0.1	< 0.5	Terrestrial	Shrub/tree
Kickxia.elatine	0.1 - 1	< 0.5	Terrestrial	Herbaceous_x000D_ non-graminoid
Kobresia.myosuroides	NA	< 0.5	Terrestrial	Herbaceous_x000D_ graminoid
Kobresia.simpliciuscula	0.1 - 1	< 0.5	Terrestrial	Herbaceous_x000D_ graminoid
Koenigia.islandica	NA	< 0.5	Terrestrial	Herbaceous_x000D_ non-graminoid
Kosteletzkya.pentacarpos	10 - 100	NA	NA	NA
Kosteletzkya.virginica	10 - 100	NA	Terrestrial	Shrub/tree
Krigia.virginica	0.1 - 1	< 0.5	Terrestrial	Herbaceous_x000D_ non-graminoid
Kummerowia.stipulacea	1 - 10	< 0.5	Terrestrial	Herbaceous_x000D_ non-graminoid
Kummerowia.striata	1 - 10	< 0.5	Terrestrial	Herbaceous_x000D_ non-graminoid
Kyllinga.brevifolia	NA	< 0.5	Terrestrial	Herbaceous_x000D_ graminoid
Kyllinga.pumila	< 0.1	< 0.5	Terrestrial	Herbaceous_x000D_ graminoid
Lachnanthes.caroliniana	NA	0.5 - 1	Terrestrial	Herbaceous_x000D_ non-graminoid
Lachnocaulon.anceps	10 - 100	NA	Terrestrial	Herbaceous_x000D_ graminoid
Lactuca.biennis	0.1 - 1	1 - 5	Terrestrial	Herbaceous_x000D_ non-graminoid
Lactuca.canadensis	NA	1 - 5	Terrestrial	Herbaceous_x000D_ non-graminoid
Lactuca.floridana	1 - 10	NA	Terrestrial	Herbaceous_x000D_ non-graminoid
Lactuca.ludoviciana	1 - 10	NA	Terrestrial	Herbaceous_x000D_ non-graminoid
Lactuca.saligna	0.1 - 1	< 0.5	Terrestrial	Herbaceous_x000D_ non-graminoid
Lactuca.serriola	0.1 - 1	0.5 - 1	Terrestrial	Herbaceous_x000D_ non-graminoid
Lactuca.tatarica	0.1 - 1	< 0.5	Terrestrial	Herbaceous_x000D_ non-graminoid
Laguncularia.racemosa	> 100	> 5	Terrestrial	Shrub/tree
Lamarckia.aurea	0.1 - 1	< 0.5	Terrestrial	Herbaceous_x000D_ graminoid
Lantana.camara	1 - 10	1 - 5	Terrestrial	Shrub/tree
Laportea.canadensis	1 - 10	0.5 - 1	Terrestrial	Herbaceous_x000D_ non-graminoid
Lapsana.communis	0.1 - 1	0.5 - 1	Terrestrial	Herbaceous_x000D_ non-graminoid
Larix.laricina	1 - 10	> 5	Terrestrial	Shrub/tree
Larix.occidentalis	1 - 10	> 5	Terrestrial	Shrub/tree
Lasthenia.californica	< 0.1	NA	Terrestrial	Herbaceous_x000D_ non-graminoid
Lasthenia.glaberrima	0.1 - 1	NA	Terrestrial	Herbaceous_x000D_ non-graminoid
Lasthenia.glabrata	0.1 - 1	NA	Terrestrial	Herbaceous_x000D_ non-graminoid
Lathyrus.hirsutus	10 - 100	0.5 - 1	Terrestrial	Other
Lathyrus.japonicus	10 - 100	< 0.5	Terrestrial	Other
Lathyrus.lanszwertii	NA	NA	Terrestrial	Herbaceous_x000D_ non-graminoid
Lathyrus.palustris	10 - 100	0.5 - 1	Terrestrial	Other
Lathyrus.pratensis	10 - 100	< 0.5	Terrestrial	Other
Lathyrus.sphaericus	10 - 100	< 0.5	Terrestrial	NA
Lathyrus.venosus	10 - 100	< 0.5	Terrestrial	Herbaceous_x000D_ non-graminoid
Layia.chrysanthemoides	0.1 - 1	NA	Terrestrial	Herbaceous_x000D_ non-graminoid
Layia.heterotricha	0.1 - 1	NA	Terrestrial	Herbaceous_x000D_ non-graminoid
Ledum.palustre	< 0.1	0.5 - 1	Terrestrial	Shrub/tree
Leersia.hexandra	0.1 - 1	0.5 - 1	Semiaquatic	Herbaceous_x000D_ graminoid
Leersia.lenticularis	NA	0.5 - 1	Terrestrial	Herbaceous_x000D_ graminoid
Leersia.oryzoides	1 - 10	1 - 5	Terrestrial	Herbaceous_x000D_ graminoid
Leersia.virginica	NA	1 - 5	Terrestrial	Herbaceous_x000D_ graminoid
Leiophyllum.buxifolium	< 0.1	NA	Terrestrial	Shrub/tree
Leitneria.floridana	NA	> 5	Terrestrial	Shrub/tree
Lemna.gibba	< 0.1	< 0.5	Aquatic	Herbaceous_x000D_ non-graminoid
Lemna.minor	< 0.1	< 0.5	Aquatic	Herbaceous_x000D_ non-graminoid
Lemna.minuta	< 0.1	< 0.5	Aquatic	Herbaceous_x000D_ non-graminoid
Lemna.trisulca	< 0.1	< 0.5	Aquatic	Herbaceous_x000D_ non-graminoid
Lemna.turionifera	NA	< 0.5	Aquatic	Herbaceous_x000D_ non-graminoid
Lemna.valdiviana	NA	< 0.5	Aquatic	Herbaceous_x000D_ non-graminoid
Leonotis.nepetifolia	1 - 10	NA	Terrestrial	Herbaceous_x000D_ non-graminoid
Leontodon.saxatilis	0.1 - 1	< 0.5	Terrestrial	Herbaceous_x000D_ non-graminoid
Leontodon.taraxacoides	0.1 - 1	< 0.5	Terrestrial	Herbaceous_x000D_ non-graminoid
Lepidium.appelianum	0.1 - 1	NA	Terrestrial	Herbaceous_x000D_ non-graminoid
Lepidium.densiflorum	0.1 - 1	< 0.5	Terrestrial	Herbaceous_x000D_ non-graminoid
Lepidium.dictyotum	0.1 - 1	NA	Terrestrial	Herbaceous_x000D_ non-graminoid
Lepidium.dictyotum	0.1 - 1	NA	Terrestrial	Herbaceous_x000D_ non-graminoid
Lepidium.flavum	0.1 - 1	NA	Terrestrial	Herbaceous_x000D_ non-graminoid
Lepidium.latifolium	0.1 - 1	0.5 - 1	Terrestrial	Herbaceous_x000D_ non-graminoid
Lepidium.nitidum	0.1 - 1	NA	Terrestrial	Herbaceous_x000D_ non-graminoid
Lepidium.oxycarpum	0.1 - 1	NA	Terrestrial	Herbaceous_x000D_ non-graminoid
Lepidium.perfoliatum	0.1 - 1	< 0.5	Terrestrial	Herbaceous_x000D_ non-graminoid
Lepidium.virginicum	0.1 - 1	< 0.5	Terrestrial	Herbaceous_x000D_ non-graminoid
Lepidospartum.squamatum	1 - 10	1 - 5	Terrestrial	Shrub/tree
Leptarrhena.pyrolifolia	< 0.1	NA	Terrestrial	Herbaceous_x000D_ non-graminoid
Leptochloa.digitata	0.1 - 1	NA	Terrestrial	Herbaceous_x000D_ graminoid
Leptochloa.fusca	0.1 - 1	1 - 5	Terrestrial	Herbaceous_x000D_ graminoid
Leptochloa.panicea	< 0.1	0.5 - 1	Terrestrial	Herbaceous_x000D_ graminoid
Lespedeza.capitata	1 - 10	0.5 - 1	Terrestrial	Shrub/tree
Lespedeza.leptostachya	1 - 10	NA	Terrestrial	Herbaceous_x000D_ non-graminoid
Leucaena.leucocephala	10 - 100	1 - 5	Terrestrial	Shrub/tree
Leucanthemum.vulgare	0.1 - 1	< 0.5	Terrestrial	Herbaceous_x000D_ non-graminoid
Leucospora.multifida	< 0.1	NA	Terrestrial	Herbaceous_x000D_ non-graminoid
Leucothoe.axillaris	NA	1 - 5	Terrestrial	Shrub/tree
Leucothoe.davisiae	< 0.1	NA	Terrestrial	Shrub/tree
Leucothoe.fontanesiana	< 0.1	1 - 5	Terrestrial	Shrub/tree
Lewisia.cantelovii	0.1 - 1	NA	Terrestrial	Other
Lewisia.pygmaea	0.1 - 1	< 0.5	Terrestrial	Herbaceous_x000D_ non-graminoid
Leymus.arenarius	1 - 10	0.5 - 1	Terrestrial	Herbaceous_x000D_ graminoid
Leymus.cinereus	1 - 10	1 - 5	Terrestrial	Herbaceous_x000D_ graminoid
Leymus.condensatus	1 - 10	0.5 - 1	Terrestrial	Herbaceous_x000D_ graminoid
Leymus.mollis	NA	1 - 5	Terrestrial	Herbaceous_x000D_ graminoid
Leymus.triticoides	1 - 10	0.5 - 1	Terrestrial	Herbaceous_x000D_ graminoid
Liatris.ligulistylis	1 - 10	NA	Terrestrial	NA
Liatris.pycnostachya	1 - 10	1 - 5	Terrestrial	Herbaceous_x000D_ non-graminoid
Liatris.scariosa	1 - 10	NA	Terrestrial	Herbaceous_x000D_ non-graminoid
Liatris.spicata	1 - 10	1 - 5	Terrestrial	Herbaceous_x000D_ non-graminoid
Ligusticum.grayi	1 - 10	NA	Terrestrial	Herbaceous_x000D_ non-graminoid
Ligusticum.porteri	1 - 10	NA	NA	Herbaceous_x000D_ non-graminoid
Ligusticum.scoticum	1 - 10	0.5 - 1	Terrestrial	Herbaceous_x000D_ non-graminoid
Ligusticum.tenuifolium	NA	< 0.5	Terrestrial	Herbaceous_x000D_ non-graminoid
Ligustrum.japonicum	10 - 100	1 - 5	Terrestrial	Shrub/tree
Ligustrum.lucidum	10 - 100	> 5	Terrestrial	Shrub/tree
Ligustrum.sinense	10 - 100	> 5	Terrestrial	Shrub/tree
Ligustrum.vulgare	10 - 100	1 - 5	Terrestrial	Shrub/tree
Lilium.kelleyanum	1 - 10	NA	Terrestrial	Herbaceous_x000D_ non-graminoid
Lilium.maritimum	1 - 10	NA	Terrestrial	Herbaceous_x000D_ non-graminoid
Lilium.pardalinum	1 - 10	NA	Terrestrial	Herbaceous_x000D_ non-graminoid
Lilium.parvum	1 - 10	NA	Terrestrial	Herbaceous_x000D_ non-graminoid
Lilium.philadelphicum	0.1 - 1	0.5 - 1	Terrestrial	Herbaceous_x000D_ non-graminoid
Lilium.superbum	1 - 10	1 - 5	Terrestrial	Herbaceous_x000D_ non-graminoid
Limnanthes.alba	1 - 10	< 0.5	Terrestrial	Herbaceous_x000D_ non-graminoid
Limnanthes.bakeri	1 - 10	NA	Terrestrial	Herbaceous_x000D_ non-graminoid
Limnanthes.douglasii	1 - 10	< 0.5	Terrestrial	Herbaceous_x000D_ non-graminoid
Limnanthes.floccosa	1 - 10	NA	Terrestrial	Herbaceous_x000D_ non-graminoid
Limnanthes.montana	1 - 10	NA	Terrestrial	Herbaceous_x000D_ non-graminoid
Limnobium.spongia	0.1 - 1	< 0.5	NA	Herbaceous_x000D_ non-graminoid
Limnophila.indica	NA	< 0.5	Aquatic	Herbaceous_x000D_ non-graminoid
Limnosciadium.pumilum	1 - 10	NA	Terrestrial	Herbaceous_x000D_ non-graminoid
Limonium.binervosum	0.1 - 1	< 0.5	NA	Herbaceous_x000D_ non-graminoid
Limonium.californicum	1 - 10	NA	Terrestrial	Herbaceous_x000D_ non-graminoid
Limonium.carolinianum	0.1 - 1	0.5 - 1	Terrestrial	Herbaceous_x000D_ non-graminoid
Limonium.sinuatum	10 - 100	< 0.5	Terrestrial	Herbaceous_x000D_ non-graminoid
Limosella.aquatica	< 0.1	< 0.5	NA	Herbaceous_x000D_ non-graminoid
Limosella.australis	< 0.1	< 0.5	NA	Herbaceous_x000D_ non-graminoid
Lindera.benzoin	> 100	1 - 5	Terrestrial	Shrub/tree
Lindernia.dubia	< 0.1	< 0.5	Terrestrial	Herbaceous_x000D_ non-graminoid
Lindernia.procumbens	< 0.1	< 0.5	Terrestrial	Herbaceous_x000D_ non-graminoid
Linnaea.borealis	1 - 10	< 0.5	Terrestrial	Herbaceous_x000D_ non-graminoid
Linum.medium	NA	< 0.5	Terrestrial	Herbaceous_x000D_ non-graminoid
Linum.striatum	0.1 - 1	0.5 - 1	Terrestrial	Herbaceous_x000D_ non-graminoid
Linum.virginianum	0.1 - 1	< 0.5	Terrestrial	Herbaceous_x000D_ non-graminoid
Liparis.liliifolia	< 0.1	NA	Terrestrial	Herbaceous_x000D_ non-graminoid
Liparis.loeselii	< 0.1	< 0.5	Terrestrial	Herbaceous_x000D_ non-graminoid
Liparis.nervosa	NA	0.5 - 1	Terrestrial	Herbaceous_x000D_ non-graminoid
Lipocarpha.micrantha	< 0.1	< 0.5	Terrestrial	Herbaceous_x000D_ graminoid
Lippia.alba	NA	0.5 - 1	Terrestrial	Shrub/tree
Liquidambar.styraciflua	1 - 10	> 5	Terrestrial	Shrub/tree
Liriodendron.tulipifera	10 - 100	> 5	Terrestrial	Shrub/tree
Littorella.uniflora	0.1 - 1	< 0.5	Terrestrial	Herbaceous_x000D_ non-graminoid
Livistona.chinensis	> 100	> 5	Terrestrial	Shrub/tree
Lobelia.appendiculata	< 0.1	NA	Terrestrial	Herbaceous_x000D_ non-graminoid
Lobelia.appendiculata	< 0.1	NA	Terrestrial	Herbaceous_x000D_ non-graminoid
Lobelia.cardinalis	< 0.1	1 - 5	Terrestrial	Herbaceous_x000D_ non-graminoid
Lobelia.dortmanna	< 0.1	< 0.5	Aquatic	Herbaceous_x000D_ non-graminoid
Lobelia.inflata	< 0.1	0.5 - 1	Terrestrial	Herbaceous_x000D_ non-graminoid
Lobelia.kalmii	< 0.1	< 0.5	Terrestrial	Herbaceous_x000D_ non-graminoid
Lobelia.siphilitica	< 0.1	0.5 - 1	Terrestrial	Herbaceous_x000D_ non-graminoid
Lobelia.spicata	0.1 - 1	< 0.5	Terrestrial	Herbaceous_x000D_ non-graminoid
Loiseleuria.procumbens	< 0.1	< 0.5	Terrestrial	Shrub/tree
Lolium.perenne	1 - 10	< 0.5	Terrestrial	Herbaceous_x000D_ graminoid
Lomatium.bicolor	1 - 10	NA	Terrestrial	Herbaceous_x000D_ non-graminoid
Lomatium.nudicaule	10 - 100	NA	Terrestrial	Herbaceous_x000D_ non-graminoid
Lonchocarpus.heptaphyllus	10 - 100	> 5	Terrestrial	Shrub/tree
Lonchocarpus.sericeus	> 100	> 5	Terrestrial	Other
Lonicera.caerulea	1 - 10	0.5 - 1	Terrestrial	Shrub/tree
Lonicera.canadensis	NA	0.5 - 1	Terrestrial	Shrub/tree
Lonicera.conjugialis	1 - 10	NA	Terrestrial	Shrub/tree
Lonicera.dioica	1 - 10	1 - 5	Terrestrial	Other
Lonicera.hirsuta	NA	NA	Terrestrial	Other
Lonicera.hispidula	1 - 10	1 - 5	Terrestrial	Other
Lonicera.involucrata	1 - 10	1 - 5	Terrestrial	Shrub/tree
Lonicera.japonica	1 - 10	< 0.5	Terrestrial	Other
Lonicera.oblongifolia	1 - 10	NA	Terrestrial	Shrub/tree
Lonicera.sempervirens	NA	1 - 5	Terrestrial	Other
Lonicera.tatarica	1 - 10	> 5	Terrestrial	Shrub/tree
Lonicera.utahensis	1 - 10	1 - 5	Terrestrial	Shrub/tree
Lotus.corniculatus	1 - 10	< 0.5	Terrestrial	Herbaceous_x000D_ non-graminoid
Lotus.pedunculatus	0.1 - 1	< 0.5	Terrestrial	Herbaceous_x000D_ non-graminoid
Lotus.tenuis	0.1 - 1	< 0.5	Terrestrial	Herbaceous_x000D_ non-graminoid
Ludwigia.alternifolia	< 0.1	NA	Terrestrial	Herbaceous_x000D_ non-graminoid
Ludwigia.decurrens	< 0.1	1 - 5	Terrestrial	Herbaceous_x000D_ non-graminoid
Ludwigia.erecta	< 0.1	NA	Terrestrial	Herbaceous_x000D_ non-graminoid
Ludwigia.glandulosa	< 0.1	NA	Aquatic	Herbaceous_x000D_ non-graminoid
Ludwigia.grandiflora	NA	< 0.5	Terrestrial	NA
Ludwigia.leptocarpa	< 0.1	1 - 5	Semiaquatic	Herbaceous_x000D_ non-graminoid
Ludwigia.maritima	< 0.1	NA	Aquatic	Herbaceous_x000D_ non-graminoid
[truncated: 1,810 more rows]
